# Supplementary material for: Scutoids are a geometrical solution to three-dimensional packing of epithelia
Source: Nat Commun. 2018 Jul 27;9:2960. doi: 10.1038/s41467-018-05376-1 (PMC6063940; doi:10.1038/s41467-018-05376-1)
Supplement: Supplementary file 5 — Supplementary Data 1 [file 41467_2018_5376_MOESM5_ESM.xlsx]

## Sheet: summaryOfChangesPerCell
	40 cells
			percentage of cells with "transitions"			frequency of changes per cell
	surface ratio	average	standard deviation	standard error	average	standard deviation	standard error
	1	0	0	0	0	0	0
	1/0.9	0.132158	0.0863441	0.0193071	0.136404	0.0949582	0.0212333
	1/0.8	0.288709	0.134117	0.0299895	0.328529	0.187385	0.0419005
	1/0.7	0.459057	0.131603	0.0294274	0.546832	0.207532	0.0464055
	1/0.6	0.655801	0.0999166	0.022342	0.892496	0.198961	0.0444891
	2	0.811482	0.091674	0.0204989	1.43733	0.298943	0.0668456
	1/0.4	0.946315	0.0485116	0.0108475	2.22694	0.285108	0.0637521
	1/0.3	0.992768	0.0128588	0.00287531	3.31909	0.25377	0.0567446
	5	0.998529	0.00657667	0.00147059	4.83607	0.380733	0.0851345
	10	0.998077	0.00860026	0.00192308	7.12268	0.30337	0.0678357
	80 cells
			percentage of cells with "transitions"			frequency of changes per cell
	surface ratio	average	standard deviation	standard error	average	standard deviation	standard error
	1	0	0	0	0	0	0
	1/0.9	0.212132	0.0956307	0.0213837	0.228972	0.11888	0.0265823
	1/0.8	0.424665	0.0882579	0.0197351	0.50622	0.126408	0.0282658
	1/0.7	0.638949	0.0738712	0.0165181	0.899539	0.157844	0.0352949
	1/0.6	0.815849	0.0669981	0.0149812	1.39219	0.16508	0.0369131
	2	0.9223	0.0391082	0.00874486	2.0742	0.194134	0.0434096
	1/0.4	0.982093	0.0236267	0.00528308	2.93539	0.265462	0.0593591
	1/0.3	0.996478	0.00778817	0.00174149	4.20769	0.299245	0.0669133
	5	1	0	0	5.818	0.292571	0.0654208
	10	1	0	0	7.9532	0.204755	0.0457845
	200 cells
			percentage of cells with "transitions"			frequency of changes per cell
	surface ratio	average	standard deviation	standard error	average	standard deviation	standard error
	1	0	0	0	0	0	0
	1/0.9	0.227817	0.0606168	0.0135543	0.256158	0.0738573	0.016515
	1/0.8	0.42304	0.0614526	0.0137412	0.536498	0.0899488	0.0201132
	1/0.7	0.605932	0.0598541	0.0133838	0.879098	0.13193	0.0295004
	1/0.6	0.795342	0.046411	0.0103778	1.37446	0.165433	0.036992
	2	0.915593	0.0321071	0.00717936	2.05904	0.188302	0.0421057
	1/0.4	0.981106	0.010546	0.00235816	2.97114	0.1717	0.0383932
	1/0.3	0.998653	0.00239414	0.000535345	4.242	0.228351	0.0510608
	5	1	0	0	5.863	0.151691	0.0339192
	10	1	0	0	8.01428	0.122743	0.0274461
	400 cells
			percentage of cells with "transitions"			frequency of changes per cell
	surface ratio	average	standard deviation	standard error	average	standard deviation	standard error
	1	0	0	0	0	0	0
	1/0.9	0.204219	0.0374233	0.0083681	0.225924	0.0485876	0.0108645
	1/0.8	0.407957	0.0364825	0.00815774	0.502495	0.0519306	0.011612
	1/0.7	0.600264	0.0391571	0.0087558	0.863368	0.0726711	0.0162498
	1/0.6	0.778773	0.0235511	0.0052662	1.36644	0.0776158	0.0173554
	2	0.912556	0.0238612	0.00533552	2.07401	0.109517	0.0244888
	1/0.4	0.977232	0.010094	0.0022571	2.99637	0.124503	0.0278397
	1/0.3	0.997217	0.00250489	0.00056011	4.26406	0.103409	0.0231229
	5	0.999866	0.000597879	0.00013369	5.92899	0.10516	0.0235146
	10	1	0	0	8.06898	0.0982649	0.0219727
	800 cells
			percentage of cells with "transitions"			frequency of changes per cell
	surface ratio	average	standard deviation	standard error	average	standard deviation	standard error
	1	0	0	0	0	0	0
	1/0.9	0.225979	0.026364	0.00589517	0.248256	0.0314448	0.00703127
	1/0.8	0.416503	0.022479	0.00502646	0.509213	0.0334411	0.00747767
	1/0.7	0.612861	0.0238601	0.00533528	0.86626	0.0430067	0.00961659
	1/0.6	0.79285	0.016716	0.00373781	1.38442	0.0543286	0.0121482
	2	0.913195	0.0139663	0.00312296	2.0624	0.0767461	0.0171609
	1/0.4	0.978701	0.00582941	0.0013035	2.98706	0.0862936	0.0192958
	1/0.3	0.995976	0.00259791	0.000580909	4.24273	0.0854454	0.0191062
	5	1	0	0	5.95026	0.0989894	0.0221347
	10	1	0	0	8.06005	0.0664283	0.0148538
