# Supplementary material for: Scutoids are a geometrical solution to three-dimensional packing of epithelia
Source: Nat Commun. 2018 Jul 27;9:2960. doi: 10.1038/s41467-018-05376-1 (PMC6063940; doi:10.1038/s41467-018-05376-1)
Supplement: Supplementary file 6 — Supplementary Data 2 [file 41467_2018_5376_MOESM6_ESM.xlsx]

## Sheet: Measurements
	Drosophila Salivary Glands						Drosophila Embryo Folds						Drosophila Embryo Surface						Drosophila Egg chamber stage 4						Drosophila Egg chamber stage 8							Zebrafish epiboly embryo
		Transition	Angle (degrees)	Edge length (micrometers)				Transition	Angle (degrees)	Edge length (micrometers)				Transition	Angle (degrees)	Edge length (micrometers)				Transition	Angle (degrees)	Edge length (micrometers)				Transition	Angle (degrees)	Edge length (micrometers)					Transition	Angle (degrees)	Edge length (micrometers)
	Gland 1	Yes	17.958	15.152			Embryo 1	Yes	11.54	3.39232			Embryo 1	Yes	19.9831	11.7047			Egg chamber 1	Yes	80.538	1.051			Egg chamber 1	Yes	59.744	3.09				Embryo 1	Yes	48.8141	6.55378
	Gland 1	Yes	14.159	1.328			Embryo 1	Yes	19.25	3.61657			Embryo 1	Yes	74.7449	11.4018			Egg chamber 1	Yes	36.87	1.976			Egg chamber 1	Yes	49.399	1.818				Embryo 1	Yes	74.0546	4.48839
	Gland 1	Yes	42.092	27.162			Embryo 1	Yes	28.16	4.30317			Embryo 1	Yes	0	18			Egg chamber 1	Yes	68.199	0.78			Egg chamber 1	Yes	15.255	2.69				Embryo 1	Yes	45	1.7438
	Gland 1	Yes	29.795	3.075			Embryo 1	Yes	18.88	3.4003			Embryo 1	Yes	63.4349	8.94427			Egg chamber 1	Yes	12.265	2.45			Egg chamber 1	Yes	0	1.41				Embryo 1	Yes	71.5651	5.8489
	Gland 1	Yes	23.828	8.887			Embryo 1	Yes	17.53	3.30601			Embryo 1	Yes	84.0939	29.1548			Egg chamber 1	Yes	71.565	1.035			Egg chamber 1	Yes	21.038	2.898				Embryo 1	Yes	80.5377	7.50039
	Gland 1	Yes	13.614	16.315			Embryo 1	Yes	4.76	2.55376			Embryo 1	Yes	37.875	11.4018			Egg chamber 1	Yes	59.036	0.659			Egg chamber 2	Yes	37.875	2.179				Embryo 1	Yes	56.3099	2.22292
	Gland 1	Yes	8.517	11.574			Embryo 1	Yes	12.02	1.92444			Embryo 2	Yes	45	5.65685			Egg chamber 1	Yes	66.038	0.959			Egg chamber 2	Yes	0	1.06				Embryo 1	Yes	0	3.69917
	Gland 2	Yes	30.136	18.581			Embryo 2	Yes	8.24	2.85757			Embryo 2	Yes	76.4296	29.8329			Egg chamber 1	Yes	18.435	1.017			Egg chamber 3	Yes	50.19	1.99252				Embryo 2	Yes	0	6.78181
	Gland 2	Yes	26.501	24.777			Embryo 2	Yes	10.68	2.21672			Embryo 2	Yes	68.1986	16.1555			Egg chamber 1	Yes	32.005	0.909			Egg chamber 3	Yes	42.71	3.397				Embryo 2	Yes	14.0362	5.08402
	Gland 2	Yes	20.949	31.675			Embryo 2	Yes	6.84	2.70158			Embryo 2	Yes	79.1145	26.4764			Egg chamber 1	Yes	42.51	1.745			Egg chamber 3	Yes	0	3.356				Embryo 2	Yes	69.444	5.26762
	Gland 2	Yes	31.258	6.698			Embryo 2	Yes	1.71	1.50273			Embryo 3	Yes	79.6952	11.1803			Egg chamber 2	Yes	5.194	1.48184			Egg chamber 3	Yes	14.036	1.475				Embryo 2	Yes	79.6952	6.89299
	Gland 2	Yes	37.369	13.078			Embryo 2	Yes	32.07	4.76724			Embryo 3	Yes	68.6294	24.6982			Egg chamber 2	Yes	45	1.697			Egg chamber 4	Yes	2.862	1.504				Embryo 2	Yes	23.1986	4.69534
	Gland 2	Yes	33.083	9.064			Embryo 3	Yes	26.16	1.3707			Embryo 3	Yes	48.8141	21.2603			Egg chamber 2	Yes	82.875	1.69531			Egg chamber 4	Yes	20.556	1.987				Embryo 2	Yes	33.6901	4.44585
	Gland 2	Yes	30.346	7.683			Embryo 3	Yes	8.13	2.0206			Embryo 3	Yes	75.9638	8.24621			Egg chamber 2	Yes	26.565	3.015			Egg chamber 4	Yes	7.125	2.129				Embryo 2	Yes	68.1986	3.3201
	Gland 2	Yes	15.242	0.619			Embryo 3	Yes	6.12	1.75247			Embryo 3	Yes	69.444	17.088			Egg chamber 2	Yes	30.964	1.408			Egg chamber 4	Yes	19.44	3.786				Embryo 3	Yes	77.4712	5.68411
	Gland 2	Yes	50.102	2.542			Embryo 3	Yes	11.78	3.43466			Embryo 3	Yes	60.2551	8.06226			Egg chamber 2	Yes	0	1.785			Egg chamber 5	Yes	8.531	0.937				Embryo 3	Yes	68.1986	3.3201
	Gland 3	Yes	57.735	8.766			Embryo 3	Yes	14.04	2.98436			Embryo 3	Yes	64.9831	16.5529			Egg chamber 3	Yes	80.583	0.943			Egg chamber 5	Yes	88.264	1.197				Embryo 3	Yes	23.1986	4.69534
	Gland 3	Yes	23.811	7.707			Embryo 3	Yes	14.67	1.23919			Embryo 4	Yes	61.3895	12.53			Egg chamber 3	Yes	48.013	2.589			Egg chamber 5	Yes	7.595	2.09				Embryo 3	Yes	90	2.46611
	Gland 3	Yes	18.43	23.331			Embryo 3	Yes	20.25	3.17216			Embryo 4	Yes	86.4237	16.0312			Egg chamber 4	Yes	40.601	1.424			Egg chamber 5	Yes	8.13	0.703				Embryo 3	Yes	4.39871	8.03854
	Gland 3	Yes	48.916	19.44			Embryo 3	Yes	2.96	3.25091			Embryo 4	Yes	71.5651	22.1359			Egg chamber 5	Yes	23.499	1.259			Egg chamber 5	Yes	53.13	2.106				Embryo 3	Yes	59.0362	3.59494
	Gland 3	Yes	37.826	29.645			Embryo 3	Yes	41.52	3.31965			Embryo 4	Yes	4.39871	13.0384			Egg chamber 5	Yes	59.036	1.177			Egg chamber 5	Yes	37.875	0.978				Embryo 3	Yes	45	4.35951
	Gland 3	Yes	11.728	1.757			Embryo 4	Yes	20.42	2.3007			Embryo 4	Yes	10.008	17.2627			Egg chamber 6	Yes	71.71	1.205			Egg chamber 5	Yes	3.18	1.12				Embryo 3	Yes	81.2538	8.10916
	Gland 4	Yes	44.111	2.805			Embryo 4	Yes	14.04	1.76787			Embryo 4	Yes	0	7			Egg chamber 6	Yes	53.13	0.829			Egg chamber 5	Yes	60.945	3.05				Embryo 3	Yes	0	3.08264
	Gland 4	Yes	41.811	20.473			Embryo 4	Yes	33	3.71756			Embryo 4	Yes	6.5198	35.2278			Egg chamber 6	Yes	80.538	1.314			Egg chamber 6	Yes	26.565	1.174				Embryo 3	Yes	49.3987	11.3682
	Gland 4	Yes	58.18	22.136			Embryo 4	Yes	5.44	2.83535			Embryo 4	Yes	24.2277	21.9317			Egg chamber 6	Yes	63.435	1.041			Egg chamber 6	Yes	90	1.512				Embryo 4	Yes	23.9625	6.0721
	Gland 4	Yes	46.05	8.149			Embryo 4	Yes	6.2	6.14322			Embryo 4	Yes	8.97263	19.2354			Egg chamber 6	Yes	4.399	1.142			Egg chamber 6	Yes	0	1.55				Embryo 4	Yes	33.6901	4.44585
	Gland 4	Yes	25.288	15.197			Embryo 4	Yes	24.23	3.42676			Embryo 4	Yes	53.1301	20			Egg chamber 7	Yes	53.13	0.854			Egg chamber 6	Yes	63.435	2.257				Embryo 4	Yes	66.0375	6.0721
	Gland 4	Yes	16.305	3.443			Embryo 4	Yes	10.01	2.18801			Embryo 4	Yes	36.8699	10			Egg chamber 7	Yes	14.036	0.944			Egg chamber 6	Yes	28.113	2.223				Embryo 4	Yes	5.19443	6.80977
	Gland 5	Yes	27.611	17.61			Embryo 4	Yes	2.73	3.65136			Embryo 1	No	80.2176	29.4279			Egg chamber 7	Yes	53.13	1.946			Egg chamber 6	Yes	55.491	3.673				Embryo 4	Yes	15.9454	8.97678
	Gland 5	Yes	41.323	8.514			Embryo 1	No	73.39	1.14839			Embryo 1	No	11.3099	15.2971			Egg chamber 7	Yes	6.843	1.151			Egg chamber 7	Yes	83.66	2.175				Embryo 4	Yes	48.8141	6.55378
	Gland 5	Yes	52.209	27.264			Embryo 1	No	6.89	4.33455			Embryo 1	No	52.125	11.4018			Egg chamber 7	Yes	90	1.078			Egg chamber 7	Yes	30.466	2.239				Embryo 4	Yes	38.6598	3.9477
	Gland 5	Yes	7.224	5.947			Embryo 1	No	6.91	3.93475			Embryo 1	No	75.5297	32.0156			Egg chamber 7	Yes	64.983	1.466			Egg chamber 7	Yes	15.945	2.218				Embryo 4	Yes	31.6075	9.41089
	Gland 5	Yes	19.812	9.084			Embryo 1	No	77.19	1.3707			Embryo 1	No	4.76364	12.0416			Egg chamber 7	Yes	75.964	0.913			Egg chamber 8	Yes	3.366	3.173				Embryo 4	Yes	9.46232	3.75019
	Gland 6	Yes	28.709	20.599			Embryo 1	No	6.71	4.89255			Embryo 1	No	0	15			Egg chamber 7	Yes	30.964	1.146			Egg chamber 8	Yes	2.49	1.017				Embryo 5	Yes	45	1.7438
	Gland 6	Yes	18.621	20.012			Embryo 1	No	55.8	3.99625			Embryo 1	No	34.6952	15.8114			Egg chamber 8	Yes	86.634	1.006			Egg chamber 9	Yes	58.392	1.572				Embryo 5	Yes	14.0362	2.54201
	Gland 6	Yes	20.64	13.484			Embryo 1	No	3.08	6.22647			Embryo 1	No	86.6335	34.0588			Egg chamber 8	Yes	78.69	1.852			Egg chamber 9	Yes	77.905	1.9				Embryo 5	Yes	26.5651	2.7572
	Gland 6	Yes	13.614	35.977			Embryo 1	No	79.08	1.82815			Embryo 1	No	2.60256	22.0227			Egg chamber 8	Yes	36.87	1.267			Egg chamber 9	Yes	54.462	1.001				Embryo 5	Yes	75.9638	2.54201
	Gland 6	Yes	13.334	11.424			Embryo 1	No	78.83	1.88172			Embryo 1	No	3.17983	18.0278			Egg chamber 8	Yes	14.036	1.343			Egg chamber 10	Yes	47.726	2.021				Embryo 5	Yes	14.0362	5.08402
	Gland 7	Yes	21.822	6.054			Embryo 1	No	61.34	0.78373			Embryo 1	No	64.7989	18.7883			Egg chamber 8	Yes	5.711	1.373			Egg chamber 10	Yes	41.987	2.075				Embryo 5	Yes	6.34019	5.5829
	Gland 7	Yes	22.387	23.048			Embryo 2	No	71.77	2.90148			Embryo 1	No	1.63658	35.0143			Egg chamber 8	Yes	85.236	1.541			Egg chamber 10	Yes	16.928	1.496				Embryo 5	Yes	0	2.46611
	Gland 7	Yes	9.5	5.818			Embryo 2	No	64.8	2.28495			Embryo 1	No	58.5704	21.095			Egg chamber 8	Yes	29.745	1.092			Egg chamber 10	Yes	79.695	1.1				Embryo 5	Yes	36.8699	3.08264
	Gland 8	Yes	6.901	23.009			Embryo 2	No	5.36	4.16883			Embryo 1	No	12.5288	27.6586			Egg chamber 8	Yes	10.491	1.584			Egg chamber 10	Yes	24.775	1.638				Embryo 5	Yes	90	2.46611
	Gland 8	Yes	10.346	25.937			Embryo 2	No	69.9	2.98436			Embryo 1	No	34.6952	15.8114			Egg chamber 8	Yes	77.471	1.559			Egg chamber 1	No	10.62	6.475				Embryo 6	Yes	61.3895	7.72507
	Gland 8	Yes	16.767	7.946			Embryo 2	No	74.71	4.16883			Embryo 1	No	87.3974	22.0227			Egg chamber 9	Yes	39.806	1.566			Egg chamber 1	No	76.43	5.62				Embryo 6	Yes	71.5651	1.94963
	Gland 8	Yes	12.724	26.565			Embryo 2	No	53.33	2.9077			Embryo 1	No	3.57633	16.0312			Egg chamber 9	Yes	63.435	1.366			Egg chamber 1	No	74.745	2.686				Embryo 6	Yes	45	3.48761
	Gland 8	Yes	13.635	14.373			Embryo 2	No	7.41	4.58765			Embryo 1	No	73.0725	24.0416			Egg chamber 9	Yes	42.879	1.601			Egg chamber 1	No	46.469	5.423				Embryo 6	Yes	26.5651	4.13579
	Gland 8	Yes	6.789	10.713			Embryo 2	No	89.01	2.10383			Embryo 1	No	3.36646	17.0294			Egg chamber 9	Yes	52.125	2.545			Egg chamber 1	No	0	4.128				Embryo 6	Yes	63.4349	2.7572
	Gland 8	Yes	20.4	29.898			Embryo 2	No	77.19	2.12519			Embryo 1	No	59.3493	31.3847			Egg chamber 10	Yes	51.34	0.894			Egg chamber 1	No	3.27	6.559				Embryo 6	Yes	71.5651	1.94963
	Gland 8	Yes	12.589	7.579			Embryo 2	No	39.76	1.75247			Embryo 1	No	0	16			Egg chamber 10	Yes	48.013	1.456			Egg chamber 1	No	83.66	3.934				Embryo 6	Yes	80.5377	3.75019
	Gland 9	Yes	19.69	9.407			Embryo 3	No	67.25	4.29477			Embryo 1	No	38.6598	19.2094			Egg chamber 10	Yes	90	1.211			Egg chamber 1	No	46.005	8.079				Embryo 6	Yes	18.4349	3.89926
	Gland 9	Yes	11.549	9.827			Embryo 3	No	73.92	2.47107			Embryo 1	No	21.0375	13.9284			Egg chamber 10	Yes	80.538	1.058			Egg chamber 1	No	53.616	4.822				Embryo 6	Yes	45	3.48761
	Gland 9	Yes	48.808	3.943			Embryo 3	No	42.83	2.37793			Embryo 1	No	23.6294	17.4642			Egg chamber 1	No	40.708	4.955			Egg chamber 1	No	17.526	4.016				Embryo 1	No	0	9.86445
	Gland 9	Yes	54.531	5.666			Embryo 3	No	77.6	3.54849			Embryo 1	No	14.0362	24.7386			Egg chamber 1	No	24.743	3.941			Egg chamber 1	No	4.055	6.67				Embryo 1	No	57.9946	5.81631
	Gland 9	Yes	36.008	9.022			Embryo 3	No	63.68	2.22486			Embryo 1	No	35.2176	20.8087			Egg chamber 1	No	26.454	2.528			Egg chamber 1	No	11.31	4.395				Embryo 1	No	68.1986	3.3201
	Gland 9	Yes	16.82	8.092			Embryo 3	No	37.5	3.36021			Embryo 1	No	80.1342	23.3452			Egg chamber 1	No	77.949	5.432			Egg chamber 2	No	2.726	7.368				Embryo 1	No	9.46232	3.75019
	Gland 9	Yes	38.928	3.369			Embryo 3	No	7.27	6.67322			Embryo 1	No	87.7094	25.02			Egg chamber 1	No	33.937	2.946			Egg chamber 2	No	33.69	4.829				Embryo 1	No	85.6013	8.03854
	Gland 9	Yes	46.399	6.983			Embryo 3	No	74.08	2.17144			Embryo 1	No	22.8337	20.6155			Egg chamber 1	No	46.123	2.627			Egg chamber 2	No	76.759	3.075				Embryo 1	No	63.4349	5.51439
	Gland 9	Yes	50.164	1.459			Embryo 3	No	6.59	4.98763			Embryo 1	No	63.4349	13.4164			Egg chamber 1	No	36.158	3.29			Egg chamber 2	No	25.201	5.532				Embryo 1	No	90	7.39833
	Gland 9	Yes	27.154	9.565			Embryo 3	No	33.46	2.39308			Embryo 1	No	3.36646	17.0294			Egg chamber 1	No	70.68	1.578			Egg chamber 2	No	71.565	5.677				Embryo 1	No	0	8.63139
	Gland 10	Yes	17.404	14.348			Embryo 4	No	81.49	3.10306			Embryo 1	No	67.249	33.6155			Egg chamber 1	No	73.843	1.768			Egg chamber 2	No	5.042	6.756				Embryo 1	No	29.0546	6.34754
	Gland 10	Yes	69.762	20.726			Embryo 4	No	88.75	1.8721			Embryo 1	No	86.3086	31.0644			Egg chamber 1	No	50.906	1.318			Egg chamber 2	No	17.526	6.094				Embryo 1	No	0	9.24792
	Gland 10	Yes	101.384	12.633			Embryo 4	No	62.34	2.85124			Embryo 1	No	35.2176	20.8087			Egg chamber 1	No	80.426	3.015			Egg chamber 2	No	8.13	5.284				Embryo 2	No	14.0362	7.62603
	Gland 10	Yes	80.808	16.667			Embryo 4	No	4.29	3.87927			Embryo 1	No	17.5256	19.9249			Egg chamber 1	No	84.053	3.973			Egg chamber 2	No	3.366	8.055				Embryo 2	No	61.3895	7.72507
	Gland 10	Yes	21.982	10.543			Embryo 4	No	7.48	1.80828			Embryo 1	No	81.8699	14.1421			Egg chamber 1	No	35.588	3.345			Egg chamber 2	No	10.954	7.82				Embryo 2	No	90	6.78181
	Gland 10	Yes	37.81	11.866			Embryo 4	No	87.66	1.35079			Embryo 1	No	48.0128	26.9072			Egg chamber 1	No	19.359	1.429			Egg chamber 2	No	17.65	5.95				Embryo 2	No	12.5288	5.68411
	Gland 11	Yes	63.989	33.616			Embryo 4	No	79.38	1.90082			Embryo 1	No	15.5241	18.6815			Egg chamber 1	No	70.017	2.837			Egg chamber 2	No	9.462	6.771				Embryo 2	No	72.4744	12.2842
	Gland 12	Yes	14.218	5.305			Embryo 4	No	85.75	1.63515			Embryo 1	No	81.0274	19.2354			Egg chamber 1	No	48.366	2.5			Egg chamber 3	No	56.31	4.953				Embryo 2	No	70.821	15.0134
	Gland 12	Yes	21.33	0.852			Embryo 4	No	68.99	1.92444			Embryo 1	No	25.641	27.7308			Egg chamber 1	No	23.236	2.576			Egg chamber 3	No	56.529	6.129				Embryo 2	No	85.4261	15.4624
	Gland 12	Yes	25.866	1.952									Embryo 1	No	36.2538	18.6011			Egg chamber 1	No	15.66	1.768			Egg chamber 3	No	79.99	3.732				Embryo 2	No	29.4759	16.2885
	Gland 12	Yes	28.015	10.968									Embryo 1	No	85.9144	14.0357			Egg chamber 1	No	17.801	2.26			Egg chamber 3	No	42.417	2.232				Embryo 2	No	90	1.23306
	Gland 12	Yes	10.765	32.848									Embryo 1	No	79.992	17.2627			Egg chamber 1	No	67.97	2.73			Egg chamber 4	No	65.323	3.806				Embryo 2	No	84.8056	6.80977
	Gland 12	Yes	24.579	12.728									Embryo 1	No	66.0375	19.6977			Egg chamber 1	No	39.111	3.092			Egg chamber 4	No	74.398	2.552				Embryo 3	No	21.8014	9.96031
	Gland 13	Yes	37.948	12.626									Embryo 1	No	25.2011	18.7883			Egg chamber 1	No	30.964	2.775			Egg chamber 4	No	74.778	2.552				Embryo 3	No	0	8.63139
	Gland 13	Yes	25.574	15.612									Embryo 1	No	32.4712	13.0384			Egg chamber 1	No	21.427	1.572			Egg chamber 4	No	80.609	2.897				Embryo 3	No	35.5377	10.6071
	Gland 13	Yes	33.673	11.223									Embryo 1	No	41.1859	21.2603			Egg chamber 1	No	10.309	1.178			Egg chamber 5	No	88.351	3.535				Embryo 3	No	42.5104	10.0363
	Gland 13	Yes	57.457	13.633									Embryo 1	No	76.6075	21.587			Egg chamber 1	No	38.66	3.134			Egg chamber 5	No	15.272	4.79				Embryo 3	No	36.8699	3.08264
	Gland 13	Yes	36.834	12.618									Embryo 1	No	17.5256	19.9249			Egg chamber 1	No	48.013	1.116			Egg chamber 5	No	43.905	3.813				Embryo 3	No	73.3008	12.8735
	Gland 13	Yes	15.611	26.943									Embryo 1	No	90	26			Egg chamber 2	No	20.925	4.772			Egg chamber 5	No	78.93	2.813				Embryo 3	No	68.1986	3.3201
	Gland 14	Yes	12.412	3.05									Embryo 1	No	17.5256	19.9249			Egg chamber 2	No	29.358	2.25			Egg chamber 5	No	86.978	2.393				Embryo 3	No	26.5651	4.13579
	Gland 15	Yes	7.382	6.736									Embryo 1	No	43.4518	26.1725			Egg chamber 2	No	22.932	2.77			Egg chamber 5	No	64.179	1.404				Embryo 3	No	21.8014	6.64021
	Gland 15	Yes	10.012	7.485									Embryo 1	No	85.2364	24.0832			Egg chamber 2	No	3.18	4.284			Egg chamber 5	No	22.881	1.916				Embryo 3	No	34.6952	9.74816
	Gland 15	Yes	23.405	13.044									Embryo 1	No	11.8887	19.4165			Egg chamber 2	No	34.287	4.125			Egg chamber 5	No	88.091	1.262				Embryo 4	No	90	2.46611
	Gland 16	Yes	7.174	13.079									Embryo 1	No	86.8202	18.0278			Egg chamber 2	No	77.471	4.09			Egg chamber 6	No	22.479	6.709				Embryo 4	No	85.9144	8.65338
	Gland 16	Yes	8.994	26.069									Embryo 1	No	33.6901	21.6333			Egg chamber 2	No	8.746	2.7			Egg chamber 6	No	10.954	5.276				Embryo 4	No	42.7094	10.9075
	Gland 16	Yes	46.475	15.698									Embryo 1	No	60.2551	24.1868			Egg chamber 3	No	19.855	3.31			Egg chamber 6	No	90	2.777				Embryo 4	No	23.9625	6.0721
	Gland 16	Yes	9.6	20.122									Embryo 1	No	73.3008	20.8806			Egg chamber 3	No	43.152	2.332			Egg chamber 6	No	84.56	5.103				Embryo 4	No	20.556	10.5352
	Gland 17	Yes	17.755	6.387									Embryo 1	No	15.2551	11.4018			Egg chamber 4	No	33.69	2.942			Egg chamber 6	No	4.086	6.639				Embryo 4	No	0	5.54875
	Gland 17	Yes	18.516	25.241									Embryo 1	No	8.53077	20.2237			Egg chamber 5	No	8.584	6.507			Egg chamber 6	No	56.31	2.981				Embryo 4	No	63.4349	6.89299
	Gland 18	Yes	17.64	7.632									Embryo 1	No	80.5377	18.2483			Egg chamber 5	No	18.435	4.516			Egg chamber 7	No	57.529	4.184				Embryo 4	No	85.9144	8.65338
	Gland 18	Yes	19.69	23.818									Embryo 1	No	0	18			Egg chamber 6	No	19.026	4.508			Egg chamber 7	No	26.565	3.471				Embryo 4	No	30.9638	3.59494
	Gland 18	Yes	19.796	11.209									Embryo 1	No	68.7495	38.6264			Egg chamber 6	No	65.225	4.655			Egg chamber 7	No	84.56	2.806				Embryo 4	No	8.1301	8.71902
	Gland 18	Yes	48.637	4.589									Embryo 1	No	7.59464	15.1327			Egg chamber 6	No	55.491	3.701			Egg chamber 8	No	16.928	5.241				Embryo 5	No	7.12502	4.97061
	Gland 18	Yes	16.654	3.81									Embryo 1	No	38.6598	19.2094			Egg chamber 6	No	55.491	4.485			Egg chamber 8	No	69.146	5.084				Embryo 5	No	86.9872	11.7302
	Gland 19	Yes	37.8844	34.261									Embryo 1	No	87.5104	23.0217			Egg chamber 7	No	19.654	5.171			Egg chamber 9	No	60.642	4.459				Embryo 5	No	45	4.35951
	Gland 19	Yes	11.8603	16.766									Embryo 1	No	34.992	12.2066			Egg chamber 7	No	32.905	3.104			Egg chamber 9	No	90	3.337				Embryo 5	No	13.2405	10.7672
	Gland 19	Yes	70.871	24.185									Embryo 1	No	85.9144	28.0713			Egg chamber 7	No	11.31	4.056			Egg chamber 9	No	28.072	2.201				Embryo 5	No	53.7462	11.4681
	Gland 19	Yes	44.753	13.676									Embryo 1	No	28.6105	12.53			Egg chamber 7	No	4.574	2.76			Egg chamber 10	No	2.726	2.36				Embryo 5	No	11.3099	3.14369
	Gland 20	Yes	22.7195	16.763									Embryo 1	No	14.9314	15.5242			Egg chamber 7	No	59.036	2.632			Egg chamber 10	No	14.931	3.633				Embryo 5	No	82.875	4.97061
	Gland 20	Yes	16.8892	0.123									Embryo 1	No	83.6598	27.1662			Egg chamber 7	No	8.531	3.562			Egg chamber 10	No	10.008	3.967				Embryo 5	No	50.1944	4.81524
	Gland 20	Yes	80.544	12.176									Embryo 1	No	78.6901	25.4951			Egg chamber 7	No	39.806	4.188			Egg chamber 10	No	86.186	1.709				Embryo 5	No	26.5651	11.0288
	Gland 20	Yes	85.589	4.099									Embryo 1	No	21.8014	21.5407			Egg chamber 7	No	22.834	2.738			Egg chamber 10	No	81.254	2.737				Embryo 5	No	57.5288	8.03854
	Gland 21	Yes	37.231	1.94									Embryo 1	No	11.8887	19.4165			Egg chamber 8	No	0	3.161										Embryo 6	No	78.6901	3.14369
	Gland 22	Yes	24.792	18.563									Embryo 1	No	29.3578	18.3576			Egg chamber 8	No	36.87	2.771										Embryo 6	No	0	6.16528
	Gland 22	Yes	35.613	17.602									Embryo 1	No	81.8699	21.2132			Egg chamber 8	No	10.491	4.304										Embryo 6	No	60.2551	4.97061
	Gland 22	Yes	56.242	3.449									Embryo 1	No	68.1986	21.5407			Egg chamber 8	No	75.466	4.263										Embryo 6	No	0	4.3157
	Gland 23	Yes	25.2915	9.465									Embryo 1	No	53.7462	18.6011			Egg chamber 8	No	80.538	5.341										Embryo 6	No	29.7449	4.97061
	Gland 23	Yes	70.366	10.732									Embryo 1	No	3.17983	18.0278			Egg chamber 8	No	64.44	3.586										Embryo 6	No	10.3048	6.89299
	Gland 23	Yes	55.884	16.481									Embryo 1	No	63.4349	22.3607			Egg chamber 8	No	9.211	4.416										Embryo 6	No	78.6901	9.43106
	Gland 24	Yes	75.5243	19.47									Embryo 1	No	75.2564	19.6469			Egg chamber 8	No	74.578	4.968										Embryo 6	No	71.5651	7.79853
	Gland 25	Yes	17.5474	10.326									Embryo 1	No	86.0548	29.0689			Egg chamber 8	No	6.582	3.978										Embryo 6	No	42.2737	9.16535
	Gland 25	Yes	7.52711	15.255									Embryo 1	No	45	19.799			Egg chamber 9	No	6.71	3.275										Embryo 6	No	57.9946	5.81631
	Gland 25	Yes	20.659	0.562									Embryo 1	No	3.36646	17.0294			Egg chamber 9	No	85.426	4.147
	Gland 26	Yes	8.68417	17.794									Embryo 1	No	36.8699	10			Egg chamber 9	No	26.565	2.235
	Gland 26	Yes	6.28223	0									Embryo 1	No	87.7974	26.0192			Egg chamber 9	No	43.452	4.589
	Gland 26	Yes	14.771	0.86									Embryo 1	No	6.1155	28.1603			Egg chamber 10	No	87.207	1.369
	Gland 26	Yes	19.09	9.977									Embryo 1	No	18.4349	18.9737			Egg chamber 10	No	2.862	3.203
	Gland 27	Yes	37.747	3.386									Embryo 1	No	82.875	24.1868			Egg chamber 10	No	4.681	1.998
	Gland 28	Yes	23.1577	8.919									Embryo 1	No	41.1859	21.2603			Egg chamber 10	No	31.504	3.775
	Gland 29	Yes	34.1466	17.624									Embryo 1	No	73.4956	28.1603			Egg chamber 10	No	57.995	3.112
	Gland 29	Yes	22.265	4.774									Embryo 1	No	56.3099	21.6333			Egg chamber 10	No	43.025	3.213
	Gland 29	Yes	12.856	0.128									Embryo 1	No	8.53077	20.2237			Egg chamber 10	No	82.569	1.955
	Gland 30	Yes	17.964	11.609									Embryo 1	No	69.0755	36.4005			Egg chamber 10	No	4.316	5.46
	Gland 31	Yes	30.08	20.871									Embryo 1	No	10.3048	11.1803			Egg chamber 10	No	76.504	3.844
	Gland 31	Yes	18.187	10.24									Embryo 1	No	88.1524	31.0161			Egg chamber 10	No	85.601	3.123
	Gland 32	Yes	14.058	6.832									Embryo 1	No	2.60256	22.0227			Egg chamber 10	No	3.27	4.821
	Gland 33	Yes	17.687	16.298									Embryo 1	No	60.6422	36.7151			Egg chamber 10	No	81.027	1.774
	Gland 34	Yes	18.17	14.268									Embryo 1	No	36.8699	5			Egg chamber 10	No	38.047	3.894
	Gland 34	Yes	19.511	3.078									Embryo 1	No	85.4261	25.0799			Egg chamber 10	No	57.265	3.184
	Gland 34	Yes	12.487	18.82									Embryo 1	No	1.78991	32.0156			Egg chamber 10	No	4.236	2.227
	Gland 35	Yes	57.626	3.168									Embryo 1	No	29.0546	20.5913			Egg chamber 10	No	9.728	5.211
	Gland 35	Yes	12.935	38.456									Embryo 1	No	86.0548	29.0689			Egg chamber 10	No	51.953	5.158
	Gland 36	Yes	76.264	10.173									Embryo 1	No	40.6013	18.4391			Egg chamber 10	No	36.384	5.699
	Gland 37	Yes	23.155	17.158									Embryo 1	No	21.0375	13.9284
	Gland 38	Yes	25.774	17.995									Embryo 1	No	86.8202	36.0555
	Gland 1	No	28.535	53.877									Embryo 1	No	36.8699	5
	Gland 1	No	17.404	41.374									Embryo 1	No	6.58194	26.1725
	Gland 1	No	33.354	56.145									Embryo 1	No	40.2364	17.0294
	Gland 1	No	18.473	50.043									Embryo 1	No	15.9454	14.5602
	Gland 1	No	53.13	33.897									Embryo 1	No	21.2505	19.3132
	Gland 1	No	11.969	32.026									Embryo 1	No	35.2176	20.8087
	Gland 1	No	21.519	25.985									Embryo 1	No	83.991	19.105
	Gland 1	No	38.728	31.437									Embryo 1	No	78.6901	10.198
	Gland 1	No	26.173	37.757									Embryo 1	No	74.7449	34.2053
	Gland 1	No	80.584	21.238									Embryo 1	No	25.4633	23.2594
	Gland 1	No	29.404	47.482									Embryo 1	No	88.1524	31.0161
	Gland 1	No	39.806	17.926									Embryo 1	No	3.94519	29.0689
	Gland 1	No	48.273	41.821									Embryo 1	No	77.2756	31.7805
	Gland 1	No	52.683	38.362									Embryo 1	No	52.4314	16.4012
	Gland 1	No	12.071	31.512									Embryo 1	No	35.5377	25.807
	Gland 1	No	21.904	61.574									Embryo 1	No	90	28
	Gland 1	No	44.373	46.863									Embryo 1	No	19.6538	14.8661
	Gland 1	No	30.583	57.019									Embryo 1	No	78.9965	36.6742
	Gland 1	No	29.904	72.816									Embryo 1	No	26.5651	15.6525
	Gland 1	No	29.121	62.466									Embryo 1	No	8.74616	13.1529
	Gland 1	No	39.245	44.035									Embryo 1	No	33.6901	21.6333
	Gland 1	No	13.397	67.425									Embryo 1	No	84.2894	30.1496
	Gland 1	No	81.144	16.586									Embryo 1	No	86.1859	30.0666
	Gland 1	No	31.017	26.934									Embryo 1	No	31.6075	15.2643
	Gland 1	No	18.576	30.628									Embryo 1	No	10.3048	11.1803
	Gland 1	No	21.842	68.495									Embryo 1	No	29.7449	16.1245
	Gland 1	No	57.199	49.474									Embryo 1	No	84.0939	29.1548
	Gland 1	No	33.796	63.263									Embryo 1	No	17.1027	13.6015
	Gland 1	No	0.398	38.556									Embryo 1	No	25.4633	23.2594
	Gland 1	No	50.102	34.54									Embryo 1	No	83.6598	27.1662
	Gland 1	No	17.336	43.522									Embryo 1	No	18.4349	25.2982
	Gland 2	No	4.9	75.805									Embryo 1	No	57.5288	26.0768
	Gland 2	No	30.158	72.63									Embryo 1	No	6.34019	18.1108
	Gland 2	No	17.374	78.405									Embryo 1	No	80.5377	12.1655
	Gland 2	No	18.357	74.965									Embryo 1	No	53.6156	23.6008
	Gland 2	No	45.091	70.081									Embryo 1	No	0	18
	Gland 2	No	14.171	76.411									Embryo 1	No	49.3987	18.4391
	Gland 2	No	30.798	73.919									Embryo 1	No	80.5377	18.2483
	Gland 2	No	7.647	61.568									Embryo 1	No	0	16
	Gland 2	No	15.914	92.468									Embryo 1	No	4.76364	12.0416
	Gland 2	No	51.738	11.982									Embryo 1	No	79.1145	26.4764
	Gland 2	No	56.382	48.561									Embryo 1	No	55.3048	15.8114
	Gland 2	No	19.504	60.435									Embryo 1	No	43.0251	20.5183
	Gland 2	No	14.949	46.415									Embryo 1	No	78.6901	20.3961
	Gland 2	No	78.215	11.783									Embryo 1	No	6.00901	19.105
	Gland 2	No	41.82	36.804									Embryo 1	No	17.354	16.7631
	Gland 2	No	29.689	81.239									Embryo 1	No	41.8202	25.4951
	Gland 2	No	34.166	82.861									Embryo 1	No	72.2553	26.2488
	Gland 2	No	6.68	64.211									Embryo 1	No	3.46823	33.0606
	Gland 2	No	5.543	93.739									Embryo 1	No	11.3099	10.198
	Gland 2	No	36.187	55.77									Embryo 1	No	29.0546	20.5913
	Gland 2	No	23.787	65.536									Embryo 1	No	41.4237	22.6716
	Gland 2	No	4.755	98.79									Embryo 1	No	6.34019	18.1108
	Gland 2	No	15.47	73.046									Embryo 1	No	70.56	18.0278
	Gland 2	No	30.466	42.449									Embryo 1	No	69.444	17.088
	Gland 2	No	21.548	65.571									Embryo 1	No	0	6
	Gland 3	No	24.869	69.411									Embryo 1	No	0	11
	Gland 3	No	12.868	75.188									Embryo 1	No	64.7989	18.7883
	Gland 3	No	53.372	29.851									Embryo 1	No	59.0362	23.3238
	Gland 3	No	29.94	56.576									Embryo 1	No	5.19443	33.1361
	Gland 3	No	21.819	85.189									Embryo 1	No	73.0725	24.0416
	Gland 3	No	10.029	77.73									Embryo 1	No	2.72631	21.0238
	Gland 3	No	24.564	68.204									Embryo 1	No	10.3048	11.1803
	Gland 3	No	50.791	57.938									Embryo 1	No	3.57633	16.0312
	Gland 3	No	11.156	82.496									Embryo 1	No	26.5651	4.47214
	Gland 3	No	40.168	21.912									Embryo 1	No	0	24
	Gland 3	No	28.072	68.609									Embryo 1	No	0	9
	Gland 3	No	23.692	102.653									Embryo 1	No	79.8753	28.4429
	Gland 3	No	2.932	61.93									Embryo 1	No	66.8014	22.8473
	Gland 3	No	16.23	96.148									Embryo 1	No	77.9052	14.3178
	Gland 4	No	7.443	79.767									Embryo 1	No	3.36646	17.0294
	Gland 4	No	14.021	84.034									Embryo 1	No	61.5571	27.2947
	Gland 4	No	2.897	111.632									Embryo 1	No	69.444	25.632
	Gland 4	No	62.477	31.258									Embryo 1	No	61.3895	25.0599
	Gland 4	No	50.77	10.542									Embryo 1	No	1.59114	36.0139
	Gland 4	No	34.634	39.203									Embryo 1	No	58.2405	24.6982
	Gland 4	No	2.445	75.31									Embryo 1	No	2.38594	24.0208
	Gland 4	No	21.406	41.872									Embryo 1	No	72.646	16.7631
	Gland 4	No	10.207	61.91									Embryo 1	No	68.1986	21.5407
	Gland 4	No	53.228	28.851									Embryo 1	No	4.57392	25.0799
	Gland 4	No	50.919	67.487									Embryo 1	No	72.4744	19.9249
	Gland 4	No	48.322	24.273									Embryo 1	No	66.0375	19.6977
	Gland 4	No	47.712	26.136									Embryo 1	No	66.0375	29.5466
	Gland 4	No	29.763	60.095									Embryo 1	No	54.4623	25.807
	Gland 4	No	1.993	106.061									Embryo 1	No	0	20
	Gland 4	No	39.858	10.621									Embryo 1	No	70.56	18.0278
	Gland 4	No	13.488	98.978									Embryo 1	No	2.1211	27.0185
	Gland 4	No	35.208	41.98									Embryo 1	No	68.1986	26.9258
	Gland 4	No	46.413	41.972									Embryo 1	No	71.5651	15.8114
	Gland 4	No	15.764	49.474									Embryo 1	No	3.01279	19.0263
	Gland 4	No	61.218	17.109									Embryo 1	No	71.5651	28.4605
	Gland 4	No	10.095	54.403									Embryo 1	No	50.9061	20.6155
	Gland 4	No	70.202	35.023									Embryo 1	No	74.0546	21.8403
	Gland 4	No	4.634	38.86									Embryo 1	No	60.9454	20.5913
	Gland 4	No	36.967	35.757									Embryo 1	No	3.27049	35.0571
	Gland 4	No	15.03	34.637									Embryo 1	No	3.01279	19.0263
	Gland 4	No	46.975	53.733									Embryo 1	No	75.9638	20.6155
	Gland 4	No	37.312	70.896									Embryo 1	No	51.009	27.0185
	Gland 4	No	41.662	40.756									Embryo 1	No	3.01279	19.0263
	Gland 4	No	4.05	80.278									Embryo 1	No	62.2415	21.4709
	Gland 4	No	49.114	45.33									Embryo 1	No	80.5377	18.2483
	Gland 4	No	6.582	28.323									Embryo 1	No	66.0375	19.6977
	Gland 4	No	43.514	37.548									Embryo 1	No	43.0251	20.5183
	Gland 4	No	5.189	61.342									Embryo 1	No	7.59464	15.1327
	Gland 4	No	49.325	49.685									Embryo 1	No	71.5651	22.1359
	Gland 5	No	5.375	62.305									Embryo 1	No	4.39871	13.0384
	Gland 5	No	10.213	68.807									Embryo 1	No	75.3791	23.7697
	Gland 5	No	42.215	92.048									Embryo 1	No	9.46232	12.1655
	Gland 5	No	27.537	57.841									Embryo 1	No	67.751	23.7697
	Gland 5	No	79.679	35.386									Embryo 1	No	46.3972	29
	Gland 5	No	12.881	61.396									Embryo 1	No	41.9872	13.4536
	Gland 5	No	25.065	85.403									Embryo 1	No	79.1145	26.4764
	Gland 5	No	7.522	70.716									Embryo 1	No	11.3099	10.198
	Gland 5	No	76.386	28.212									Embryo 1	No	35.5377	17.2047
	Gland 5	No	15.6	77.614									Embryo 1	No	79.6952	22.3607
	Gland 5	No	20.668	55.434									Embryo 1	No	50.1944	23.4307
	Gland 5	No	5.733	88.755									Embryo 1	No	74.0546	21.8403
	Gland 5	No	4.808	73.894									Embryo 1	No	87.7974	26.0192
	Gland 5	No	19.369	58.929									Embryo 1	No	7.12502	16.1245
	Gland 5	No	14.911	74.572									Embryo 1	No	24.444	12.083
	Gland 5	No	18.757	51.943									Embryo 1	No	18.4349	12.6491
	Gland 5	No	4.017	81.218									Embryo 1	No	0	4
	Gland 5	No	14.843	65.609									Embryo 1	No	67.1663	20.6155
	Gland 5	No	39.724	51.757									Embryo 1	No	66.8014	22.8473
	Gland 5	No	24.084	37.565									Embryo 1	No	39.0939	20.6155
	Gland 5	No	65.092	33.58									Embryo 1	No	9.46232	12.1655
	Gland 6	No	18.429	31.229									Embryo 1	No	90	16
	Gland 6	No	39.373	60.698									Embryo 1	No	40.6013	9.21954
	Gland 6	No	28.103	45.923									Embryo 1	No	90	32
	Gland 6	No	85.478	34.72									Embryo 1	No	0	17
	Gland 6	No	23.369	36.079									Embryo 1	No	73.7398	25
	Gland 6	No	23.476	56.808									Embryo 1	No	54.4623	17.2047
	Gland 6	No	44.982	43.918									Embryo 1	No	17.1027	13.6015
	Gland 6	No	25.881	56.808									Embryo 1	No	84.2894	30.1496
	Gland 6	No	23.94	70.85									Embryo 1	No	11.3099	20.3961
	Gland 6	No	34.865	58.592									Embryo 1	No	27.7585	21.4709
	Gland 6	No	31.687	42.137									Embryo 1	No	75.2564	19.6469
	Gland 6	No	19.033	52.209									Embryo 1	No	45	24.0416
	Gland 6	No	72.547	16.51									Embryo 1	No	79.3803	32.5576
	Gland 6	No	37.551	31.757									Embryo 1	No	74.3578	25.9615
	Gland 6	No	17.723	33.928									Embryo 1	No	2.86241	20.025
	Gland 6	No	18.712	64.269									Embryo 1	No	60.2551	16.1245
	Gland 6	No	59.624	52.201									Embryo 1	No	88.0908	30.0167
	Gland 6	No	29.684	63.778									Embryo 1	No	3.01279	19.0263
	Gland 6	No	7.751	39.123									Embryo 1	No	11.3099	5.09902
	Gland 6	No	50.482	26.958									Embryo 1	No	18.4349	22.1359
	Gland 6	No	12.419	43.968									Embryo 1	No	15.0685	26.9258
	Gland 6	No	32.71	57.819									Embryo 1	No	90	15
	Gland 6	No	23.162	29.284									Embryo 1	No	21.8014	21.5407
	Gland 6	No	31.654	28.909									Embryo 1	No	69.6236	37.3363
	Gland 6	No	49.002	40.139									Embryo 1	No	46.9749	20.5183
	Gland 6	No	32.785	50.431									Embryo 1	No	59.0362	17.4929
	Gland 7	No	42.722	21.978									Embryo 1	No	33.6901	14.4222
	Gland 7	No	32.935	16.459									Embryo 1	No	4.76364	12.0416
	Gland 7	No	26.648	14.671									Embryo 1	No	16.6992	20.8806
	Gland 7	No	68.839	17.884									Embryo 1	No	54.2461	30.8058
	Gland 7	No	19.014	37.478									Embryo 1	No	10.3048	11.1803
	Gland 7	No	69.146	19.379									Embryo 1	No	12.0948	14.3178
	Gland 7	No	31.226	28.85									Embryo 1	No	79.6952	33.541
	Gland 7	No	9.71	25.029									Embryo 1	No	81.8699	28.2843
	Gland 7	No	11.529	28.083									Embryo 1	No	48.8141	10.6301
	Gland 7	No	5.712	41.217									Embryo 2	No	0	23
	Gland 7	No	28.55	44.868									Embryo 2	No	59.9314	21.9545
	Gland 7	No	13.98	18.388									Embryo 2	No	68.1986	16.1555
	Gland 7	No	30.28	50.747									Embryo 2	No	2.29061	25.02
	Gland 7	No	15.092	46.015									Embryo 2	No	2.72631	21.0238
	Gland 7	No	34.162	25.426									Embryo 2	No	70.56	18.0278
	Gland 7	No	41.624	32.604									Embryo 2	No	50.9061	20.6155
	Gland 7	No	8.969	41.034									Embryo 2	No	1.78991	32.0156
	Gland 7	No	13.772	39.588									Embryo 2	No	55.6197	23.0217
	Gland 7	No	17.745	59.765									Embryo 2	No	62.354	23.7065
	Gland 7	No	29.578	47.364									Embryo 2	No	31.2637	32.7567
	Gland 7	No	45.145	40.692									Embryo 2	No	0	32
	Gland 7	No	31.664	31.134									Embryo 2	No	5.04245	34.1321
	Gland 7	No	47.923	26.131									Embryo 2	No	57.9946	28.3019
	Gland 7	No	10.429	23.342									Embryo 2	No	60.2551	16.1245
	Gland 7	No	18.949	44.26									Embryo 2	No	29.7449	8.06226
	Gland 7	No	74.851	15.883									Embryo 2	No	31.3287	26.9258
	Gland 7	No	89.812	14.773									Embryo 2	No	27.2996	34.8855
	Gland 7	No	13.65	39.021									Embryo 2	No	21.8014	21.5407
	Gland 7	No	28.393	7.915									Embryo 2	No	21.8014	16.1555
	Gland 7	No	30.964	13.801									Embryo 2	No	36.2538	18.6011
	Gland 7	No	2.138	15.82									Embryo 2	No	6.95296	41.3038
	Gland 7	No	15.255	12.888									Embryo 2	No	85.0303	23.0868
	Gland 8	No	41.797	35.952									Embryo 2	No	14.5345	27.8927
	Gland 8	No	20.638	31.162									Embryo 2	No	85.9144	14.0357
	Gland 8	No	34.778	35.883									Embryo 2	No	0	15
	Gland 8	No	51.116	25.842									Embryo 2	No	37.875	11.4018
	Gland 8	No	14.77	36.137									Embryo 2	No	82.875	16.1245
	Gland 8	No	71.246	28.592									Embryo 2	No	33.6901	28.8444
	Gland 8	No	31.914	47.956									Embryo 2	No	11.5922	39.8121
	Gland 8	No	54.083	41.738									Embryo 2	No	22.8337	20.6155
	Gland 8	No	22.036	27.22									Embryo 2	No	50.7106	14.2127
	Gland 8	No	26.34	57.374									Embryo 2	No	71.5651	22.1359
	Gland 8	No	11.921	26.057									Embryo 2	No	21.0375	27.8568
	Gland 8	No	16.871	49.623									Embryo 2	No	59.0362	17.4929
	Gland 8	No	56.207	17.942									Embryo 2	No	41.0091	30.4795
	Gland 8	No	9.305	57.325									Embryo 2	No	20.2249	20.2485
	Gland 8	No	34.42	61.675									Embryo 2	No	87.9546	28.0179
	Gland 8	No	36.174	61.998									Embryo 2	No	20.3231	28.7924
	Gland 8	No	19.747	29.563									Embryo 2	No	81.2538	13.1529
	Gland 8	No	46.18	21.094									Embryo 2	No	23.9625	19.6977
	Gland 8	No	37.405	12.664									Embryo 2	No	19.44	18.0278
	Gland 8	No	17.021	31.082									Embryo 2	No	20.556	8.544
	Gland 8	No	58.325	30.817									Embryo 2	No	90	16
	Gland 8	No	35.379	25.93									Embryo 2	No	34.6952	15.8114
	Gland 8	No	10.697	75.663									Embryo 2	No	22.1094	34.5398
	Gland 8	No	37.806	79.91									Embryo 2	No	21.0375	27.8568
	Gland 8	No	26.777	59.984									Embryo 2	No	32.7352	33.2866
	Gland 8	No	25.143	34.148									Embryo 2	No	83.2902	17.1172
	Gland 8	No	46.646	20.994									Embryo 2	No	39.2894	14.2127
	Gland 8	No	6.749	45.544									Embryo 2	No	4.76364	24.0832
	Gland 8	No	11.464	34.811									Embryo 2	No	50.1944	15.6205
	Gland 8	No	18.037	54.079									Embryo 2	No	78.6901	15.2971
	Gland 8	No	71.231	21.31									Embryo 2	No	19.44	36.0555
	Gland 8	No	21.448	69.83									Embryo 2	No	23.9625	19.6977
	Gland 8	No	10.93	21.708									Embryo 2	No	24.6236	26.4008
	Gland 8	No	41.748	59.355									Embryo 2	No	84.5597	21.095
	Gland 8	No	17.56	78.065									Embryo 2	No	32.9052	20.2485
	Gland 8	No	54.502	57.616									Embryo 2	No	36.8699	10
	Gland 8	No	39.724	73.124									Embryo 2	No	82.4054	15.1327
	Gland 8	No	21.452	69.27									Embryo 2	No	14.7436	19.6469
	Gland 8	No	34.963	18.893									Embryo 2	No	32.9052	20.2485
	Gland 8	No	72.485	49.381									Embryo 2	No	9.16235	31.4006
	Gland 9	No	28.293	26.492									Embryo 2	No	84.2894	20.0998
	Gland 9	No	21.179	34.377									Embryo 2	No	14.5345	27.8927
	Gland 9	No	5.519	35.229									Embryo 2	No	72.3499	23.0868
	Gland 9	No	18.435	52.683									Embryo 2	No	85.9144	14.0357
	Gland 9	No	2.999	41.185									Embryo 2	No	36.1582	32.2025
	Gland 10	No	33.176	65.342									Embryo 2	No	0	15
	Gland 10	No	25.874	39.916									Embryo 2	No	37.875	11.4018
	Gland 10	No	48.013	57.85									Embryo 2	No	82.875	16.1245
	Gland 10	No	43.287	53.825									Embryo 2	No	75.2564	19.6469
	Gland 10	No	16.66	68.035									Embryo 2	No	33.6901	28.8444
	Gland 10	No	42.332	31.904									Embryo 2	No	72.4744	19.9249
	Gland 10	No	72.831	23.956									Embryo 2	No	11.5922	39.8121
	Gland 10	No	47.406	25.047									Embryo 2	No	80.8377	31.4006
	Gland 10	No	7.639	73.396									Embryo 2	No	22.8337	20.6155
	Gland 10	No	13.491	45.846									Embryo 2	No	50.7106	14.2127
	Gland 10	No	23.083	43.566									Embryo 2	No	71.5651	22.1359
	Gland 10	No	28.902	38.301									Embryo 2	No	37.5686	32.8024
	Gland 10	No	64.288	28.25									Embryo 2	No	21.0375	27.8568
	Gland 10	No	7.413	71.904									Embryo 2	No	59.0362	17.4929
	Gland 10	No	14.245	35.148									Embryo 2	No	41.0091	30.4795
	Gland 10	No	12.264	56.155									Embryo 2	No	75.9638	24.7386
	Gland 10	No	45.744	44.157									Embryo 2	No	20.2249	20.2485
	Gland 10	No	20.609	49.811									Embryo 2	No	87.9546	28.0179
	Gland 10	No	22.325	46.637									Embryo 2	No	20.3231	28.7924
	Gland 10	No	47.103	32.686									Embryo 2	No	81.2538	13.1529
	Gland 10	No	11.654	25.684									Embryo 2	No	23.9625	19.6977
	Gland 10	No	33.949	32.904									Embryo 2	No	76.373	33.9559
	Gland 10	No	3.237	30.106									Embryo 2	No	19.44	18.0278
	Gland 10	No	58.515	33.282									Embryo 2	No	20.556	8.544
	Gland 11	No	17.666	68.287									Embryo 2	No	90	16
	Gland 11	No	43.962	68.431									Embryo 2	No	86.6335	17.0294
	Gland 11	No	76.894	10.261									Embryo 2	No	34.6952	15.8114
	Gland 11	No	18.927	91.057									Embryo 2	No	79.992	17.2627
	Gland 11	No	32.502	52.954									Embryo 2	No	22.1094	34.5398
	Gland 11	No	4.439	52.643									Embryo 2	No	21.0375	27.8568
	Gland 11	No	32.311	86.65									Embryo 2	No	82.875	16.1245
	Gland 11	No	47.552	66.344									Embryo 2	No	32.7352	33.2866
	Gland 11	No	9.078	10.694									Embryo 2	No	83.2902	17.1172
	Gland 11	No	27.09	61.343									Embryo 2	No	39.2894	14.2127
	Gland 11	No	26.906	82.604									Embryo 2	No	90	8
	Gland 11	No	27.744	85.25									Embryo 2	No	4.76364	24.0832
	Gland 11	No	9.52	59.336									Embryo 2	No	50.1944	15.6205
	Gland 11	No	28.47	91.907									Embryo 2	No	78.6901	15.2971
	Gland 11	No	54.036	57.842									Embryo 2	No	24.6236	26.4008
	Gland 11	No	64.376	45.054									Embryo 2	No	19.44	36.0555
	Gland 11	No	5.16	59.882									Embryo 2	No	24.444	24.1661
	Gland 11	No	7.645	96.662									Embryo 2	No	23.9625	19.6977
	Gland 11	No	29.645	76.578									Embryo 2	No	24.6236	26.4008
	Gland 11	No	38.715	92.366									Embryo 2	No	84.5597	21.095
	Gland 11	No	30.141	77.986									Embryo 2	No	32.9052	20.2485
	Gland 12	No	49.341	64.591									Embryo 2	No	78.2317	24.5153
	Gland 12	No	5.472	44.398									Embryo 2	No	36.8699	10
	Gland 12	No	14.403	33.219									Embryo 2	No	82.4054	15.1327
	Gland 12	No	14.826	72.338									Embryo 2	No	78.6901	25.4951
	Gland 12	No	72.238	37.81									Embryo 2	No	14.7436	19.6469
	Gland 12	No	18.006	67.034									Embryo 2	No	32.9052	20.2485
	Gland 12	No	26.929	33.176									Embryo 2	No	9.16235	31.4006
	Gland 12	No	12.529	83.325									Embryo 2	No	90	19
	Gland 12	No	64.364	24.966									Embryo 3	No	46.7357	23.3452
	Gland 12	No	32.825	56.333									Embryo 3	No	2.48955	23.0217
	Gland 12	No	4.802	71.34									Embryo 3	No	73.1416	34.4819
	Gland 12	No	7.404	73.099									Embryo 3	No	26.5651	15.6525
	Gland 12	No	57.872	40.643									Embryo 3	No	86.9059	37.054
	Gland 12	No	3.397	88.896									Embryo 3	No	45	1.41421
	Gland 12	No	57.116	26.413									Embryo 3	No	20.8545	22.4722
	Gland 12	No	2.012	101.205									Embryo 3	No	30.9638	23.3238
	Gland 12	No	38.043	10.647									Embryo 3	No	80.5377	24.3311
	Gland 12	No	7.75	88.603									Embryo 3	No	16.2602	25
	Gland 12	No	54.888	67.916									Embryo 3	No	42.2737	29.7321
	Gland 12	No	3.559	20.766									Embryo 3	No	83.1572	25.1794
	Gland 12	No	24.875	69.435									Embryo 3	No	40.1009	24.8395
	Gland 12	No	14.022	67.975									Embryo 3	No	8.1301	14.1421
	Gland 12	No	50.469	49.386									Embryo 3	No	51.3402	25.6125
	Gland 12	No	8.768	84.05									Embryo 3	No	74.0546	21.8403
	Gland 12	No	9.177	60.897									Embryo 3	No	6.34019	9.05539
	Gland 12	No	75.56	57.839									Embryo 3	No	41.8202	25.4951
	Gland 12	No	13.052	74.37									Embryo 3	No	9.86581	23.3452
	Gland 12	No	29.803	68.39									Embryo 3	No	75.9638	20.6155
	Gland 12	No	62.018	25.824									Embryo 3	No	3.36646	17.0294
	Gland 12	No	32.913	56.382									Embryo 3	No	58.6713	26.9258
	Gland 12	No	13.262	91.26									Embryo 3	No	2.72631	21.0238
	Gland 12	No	10.252	82.945									Embryo 3	No	83.991	19.105
	Gland 12	No	59.058	23.491									Embryo 3	No	4.08562	14.0357
	Gland 12	No	26.509	62.597									Embryo 3	No	19.0935	27.5136
	Gland 12	No	9.749	89.45									Embryo 3	No	7.12502	32.249
	Gland 12	No	24.939	60.68									Embryo 3	No	27.7585	21.4709
	Gland 12	No	26.639	75.257									Embryo 3	No	0	24
	Gland 13	No	87.494	20.596									Embryo 3	No	66.3706	17.4642
	Gland 13	No	16.648	61.626									Embryo 3	No	62.1027	19.2354
	Gland 13	No	51.656	18.309									Embryo 3	No	65.556	24.1661
	Gland 13	No	4.943	52.343									Embryo 3	No	0	15
	Gland 13	No	87.533	24.033									Embryo 3	No	73.6105	17.72
	Gland 13	No	9.268	69.323									Embryo 3	No	67.1663	20.6155
	Gland 13	No	31.904	35.83									Embryo 3	No	48.3665	12.0416
	Gland 13	No	9.148	41.519									Embryo 3	No	62.5924	30.4138
	Gland 13	No	42.909	36.647									Embryo 3	No	66.2505	27.313
	Gland 13	No	39.344	26.067									Embryo 3	No	64.5367	23.2594
	Gland 13	No	31.689	33.071									Embryo 3	No	73.7398	25
	Gland 13	No	12.151	30.736									Embryo 3	No	21.2505	19.3132
	Gland 13	No	10.69	41.882									Embryo 3	No	14.0362	24.7386
	Gland 13	No	18.791	63.456									Embryo 3	No	51.8428	35.609
	Gland 13	No	34.954	38.72									Embryo 3	No	58.3925	30.5287
	Gland 13	No	25.822	41.452									Embryo 3	No	90	41
	Gland 13	No	10.279	19.695									Embryo 3	No	6.34019	27.1662
	Gland 13	No	12.737	26.657									Embryo 3	No	46.7357	23.3452
	Gland 13	No	13.198	35.112									Embryo 3	No	66.8014	30.4631
	Gland 13	No	40.314	19.483									Embryo 3	No	40.6013	18.4391
	Gland 13	No	83.479	28.324									Embryo 3	No	78.9965	36.6742
	Gland 13	No	21.646	33.509									Embryo 3	No	15.5241	18.6815
	Gland 13	No	30.242	15.59									Embryo 3	No	36.8699	20
	Gland 13	No	15.153	37.81									Embryo 3	No	77.4712	18.4391
	Gland 13	No	8.559	69.04									Embryo 3	No	20.556	8.544
	Gland 13	No	86.944	18.455									Embryo 3	No	78.6901	25.4951
	Gland 13	No	6.608	65.737									Embryo 3	No	36.3844	23.6008
	Gland 13	No	27.779	17.611									Embryo 3	No	85.2364	24.0832
	Gland 13	No	28.357	49.516									Embryo 3	No	19.29	21.1896
	Gland 13	No	11.846	44.929									Embryo 3	No	45	9.89949
	Gland 13	No	58.351	27.891									Embryo 3	No	90	29
	Gland 13	No	9.409	38.98									Embryo 3	No	42.2737	14.8661
	Gland 13	No	21.715	59.465									Embryo 3	No	83.1572	25.1794
	Gland 13	No	15.886	83.672									Embryo 3	No	88.3153	34.0147
	Gland 13	No	21.665	86.665									Embryo 3	No	82.1467	29.2746
	Gland 14	No	10.894	67.136									Embryo 3	No	30.4655	19.7231
	Gland 14	No	25.85	81.487									Embryo 3	No	76.5043	25.7099
	Gland 14	No	29.329	55.54									Embryo 3	No	7.12502	16.1245
	Gland 14	No	55.965	38.52									Embryo 3	No	59.0362	5.83095
	Gland 14	No	53.166	43.32									Embryo 3	No	41.1859	10.6301
	Gland 14	No	34.653	40.27									Embryo 3	No	0	13
	Gland 14	No	28.01	47.748									Embryo 3	No	48.3665	12.0416
	Gland 14	No	43.98	53.884									Embryo 3	No	77.7352	23.5372
	Gland 14	No	5.351	31.652									Embryo 3	No	33.6901	14.4222
	Gland 14	No	58.264	42.269									Embryo 3	No	11.8887	19.4165
	Gland 14	No	50.456	34.079									Embryo 3	No	19.29	21.1896
	Gland 14	No	7.054	26.281									Embryo 3	No	74.9315	26.9258
	Gland 14	No	37.513	35.31									Embryo 3	No	58.3925	15.2643
	Gland 14	No	14.003	52.135									Embryo 3	No	15.5241	18.6815
	Gland 14	No	72.403	28.756									Embryo 3	No	14.0362	4.12311
	Gland 14	No	15.017	60.08									Embryo 3	No	18.4349	15.8114
	Gland 14	No	44.331	56.333									Embryo 3	No	85.9144	28.0713
	Gland 14	No	70.212	34.733									Embryo 3	No	11.3099	10.198
	Gland 15	No	27.313	55.269									Embryo 3	No	26.5651	24.5967
	Gland 15	No	44.847	52.961									Embryo 3	No	76.7595	34.9285
	Gland 15	No	2.883	49.083									Embryo 3	No	26.5651	17.8885
	Gland 15	No	59.291	55.594									Embryo 3	No	76.866	30.8058
	Gland 15	No	16.37	68.228									Embryo 3	No	75.9638	28.8617
	Gland 15	No	29.136	44.094									Embryo 3	No	3.81407	15.0333
	Gland 15	No	44.351	57.958									Embryo 3	No	80.5377	30.4138
	Gland 15	No	0.966	73.442									Embryo 3	No	8.74616	13.1529
	Gland 15	No	9.909	43.912									Embryo 3	No	30.2564	27.7849
	Gland 16	No	24.453	37.239									Embryo 3	No	74.0546	29.1204
	Gland 16	No	10.051	39.47									Embryo 3	No	14.9314	15.5242
	Gland 16	No	3.118	32.233									Embryo 3	No	48.8141	21.2603
	Gland 16	No	13.782	35.1									Embryo 3	No	45	9.89949
	Gland 16	No	6.231	42.421									Embryo 3	No	70.3462	29.7321
	Gland 17	No	31.504	49.178									Embryo 3	No	12.2648	23.5372
	Gland 17	No	37.03	47.589									Embryo 3	No	38.6598	25.6125
	Gland 17	No	9.689	46.265									Embryo 3	No	82.1467	29.2746
	Gland 17	No	83.779	25.863									Embryo 3	No	40.2364	17.0294
	Gland 17	No	19.876	38.268									Embryo 3	No	77.0054	13.3417
	Gland 17	No	43.05	28.194									Embryo 3	No	16.5044	28.1603
	Gland 17	No	47.486	39.622									Embryo 3	No	72.8973	27.2029
	Gland 17	No	29.422	43.705									Embryo 3	No	61.5571	27.2947
	Gland 17	No	78.217	25.101									Embryo 3	No	3.01279	19.0263
	Gland 17	No	29.345	42.899									Embryo 3	No	78.6901	20.3961
	Gland 17	No	40.139	42.595									Embryo 3	No	24.7751	14.3178
	Gland 17	No	25.831	44.385									Embryo 3	No	50.1944	31.241
	Gland 17	No	57.244	29.853									Embryo 3	No	23.1986	7.61577
	Gland 17	No	17.576	47.392									Embryo 3	No	20.556	17.088
	Gland 17	No	6.909	46.441									Embryo 3	No	65.3764	26.4008
	Gland 17	No	81.539	10.76									Embryo 3	No	57.7244	22.4722
	Gland 17	No	79.77	34.452									Embryo 3	No	0	15
	Gland 17	No	11.948	33.016									Embryo 3	No	42.2737	14.8661
	Gland 17	No	69.344	32.778									Embryo 3	No	11.8887	19.4165
	Gland 17	No	21.37	55.613									Embryo 3	No	82.4054	15.1327
	Gland 17	No	52.879	22.703									Embryo 3	No	12.5288	18.4391
	Gland 17	No	2.065	67.36									Embryo 3	No	46.7357	23.3452
	Gland 17	No	27.059	64.69									Embryo 3	No	81.573	27.2947
	Gland 17	No	25.105	66.337									Embryo 3	No	26.5651	11.1803
	Gland 17	No	30.187	38.655									Embryo 3	No	36.3844	23.6008
	Gland 17	No	35.85	57.34									Embryo 3	No	62.1027	19.2354
	Gland 17	No	32.612	52.068									Embryo 3	No	11.3099	15.2971
	Gland 18	No	8.486	88.18									Embryo 3	No	71.5651	31.6228
	Gland 18	No	21.922	86.538									Embryo 3	No	66.8014	22.8473
	Gland 18	No	37.26	63.32									Embryo 3	No	7.12502	16.1245
	Gland 18	No	26.955	45.565									Embryo 3	No	57.5288	13.0384
	Gland 18	No	5.044	56.32									Embryo 3	No	3.01279	19.0263
	Gland 18	No	39.723	61.322									Embryo 3	No	3.94519	29.0689
	Gland 18	No	5.587	78.619									Embryo 3	No	66.8014	22.8473
	Gland 19	No	8.025	70.691									Embryo 3	No	59.4208	25.5539
	Gland 19	No	21.475	44.188									Embryo 3	No	21.2505	19.3132
	Gland 19	No	26.846	49.892									Embryo 3	No	53.1301	15
	Gland 19	No	81.515	45.21									Embryo 3	No	75.4655	27.8927
	Gland 19	No	14.739	58.169									Embryo 3	No	78.6901	30.5941
	Gland 19	No	37.67	31.989									Embryo 3	No	28.3008	14.7648
	Gland 19	No	44.365	59.221									Embryo 3	No	76.866	30.8058
	Gland 19	No	30.56	55.135									Embryo 3	No	28.8108	22.8254
	Gland 19	No	83.929	5.8									Embryo 3	No	84.0939	29.1548
	Gland 19	No	31.059	50.298									Embryo 3	No	15.9454	7.28011
	Gland 19	No	48.162	34.604									Embryo 3	No	86.5318	33.0606
	Gland 19	No	26.541	24.203									Embryo 3	No	29.3578	18.3576
	Gland 19	No	9.153	41.944									Embryo 3	No	86.7295	35.0571
	Gland 19	No	15.448	47.095									Embryo 3	No	29.4759	26.4197
	Gland 19	No	28.853	40.554									Embryo 3	No	57.9946	9.43398
	Gland 19	No	65.296	40.02									Embryo 3	No	73.3008	20.8806
	Gland 19	No	25.324	58.324									Embryo 3	No	4.23639	27.074
	Gland 19	No	38.826	25.52									Embryo 3	No	51.3402	12.8062
	Gland 19	No	7.268	42.925									Embryo 3	No	90	33
	Gland 19	No	49.374	4.35									Embryo 3	No	26.5651	17.8885
	Gland 19	No	43.355	45.904									Embryo 3	No	18.4349	18.9737
	Gland 19	No	53.472	47.949									Embryo 3	No	74.5778	30.0832
	Gland 19	No	8.307	36.322									Embryo 3	No	39.8056	15.6205
	Gland 19	No	7.281	51.052									Embryo 3	No	23.6294	17.4642
	Gland 19	No	6.977	56.375									Embryo 3	No	55.008	24.4131
	Gland 19	No	13.431	75.363									Embryo 3	No	2.72631	21.0238
	Gland 19	No	7.962	58.569									Embryo 3	No	59.4208	25.5539
	Gland 19	No	40.217	77.721									Embryo 3	No	5.44033	21.095
	Gland 19	No	23.943	67.177									Embryo 3	No	77.0054	13.3417
	Gland 19	No	28.467	60.998									Embryo 3	No	6.70984	17.1172
	Gland 19	No	33.096	65.36									Embryo 3	No	79.3803	16.2788
	Gland 20	No	4.326	59.375									Embryo 3	No	4.08562	28.0713
	Gland 20	No	12.738	63.242									Embryo 3	No	50.8263	34.8281
	Gland 20	No	5.981	70.864									Embryo 3	No	4.57392	25.0799
	Gland 20	No	4.593	47.827									Embryo 3	No	50.1944	15.6205
	Gland 20	No	27.553	49.961									Embryo 3	No	52.3058	27.8029
	Gland 20	No	75.196	27.379									Embryo 3	No	7.12502	24.1868
	Gland 20	No	37.948	56.846									Embryo 3	No	51.3402	19.2094
	Gland 20	No	17.341	29.022									Embryo 3	No	67.3801	26
	Gland 20	No	6.743	42.709									Embryo 3	No	65.3764	26.4008
	Gland 20	No	25.332	70.544									Embryo 3	No	54.4623	17.2047
	Gland 20	No	12.013	37.464									Embryo 3	No	0	17
	Gland 20	No	8.993	38.165									Embryo 3	No	60.2551	32.249
	Gland 20	No	11.089	47.695									Embryo 3	No	64.9831	16.5529
	Gland 20	No	66.634	37.75									Embryo 3	No	67.8337	29.1548
	Gland 20	No	21.788	29.972									Embryo 3	No	59.0362	29.1548
	Gland 20	No	70.336	27.755									Embryo 3	No	7.59464	30.2655
	Gland 20	No	5.935	21.487									Embryo 3	No	77.7352	23.5372
	Gland 20	No	51.803	40.733									Embryo 3	No	40.1009	24.8395
	Gland 20	No	49.329	32.985									Embryo 3	No	0	18
	Gland 20	No	1.692	27.673									Embryo 3	No	90	17
	Gland 20	No	87.356	45.359									Embryo 3	No	43.2643	23.3452
	Gland 20	No	17.241	71.952									Embryo 3	No	3.17983	18.0278
	Gland 20	No	8.525	31.793									Embryo 3	No	71.5651	28.4605
	Gland 20	No	7.206	43.595									Embryo 3	No	70.0169	23.4094
	Gland 21	No	10.112	109.921									Embryo 3	No	4.08562	14.0357
	Gland 21	No	5.257	72.519									Embryo 3	No	65.7723	21.9317
	Gland 21	No	54.092	57.782									Embryo 3	No	72.3499	23.0868
	Gland 21	No	30.948	74.127									Embryo 3	No	3.57633	16.0312
	Gland 21	No	38.37	29.53									Embryo 3	No	59.0362	29.1548
	Gland 21	No	16.197	101.353									Embryo 3	No	59.0362	17.4929
	Gland 22	No	41.008	31.0542									Embryo 3	No	74.0546	29.1204
	Gland 22	No	17.65	31.3546									Embryo 3	No	46.8476	21.9317
	Gland 22	No	68.199	8.68417									Embryo 3	No	23.4986	25.0799
	Gland 22	No	37.817	65.0492									Embryo 3	No	38.2902	24.2074
	Gland 22	No	62.837	40.3419									Embryo 3	No	20.2249	20.2485
	Gland 22	No	4.03	81.5074									Embryo 3	No	78.1113	19.4165
	Gland 22	No	41.77	43.0048									Embryo 3	No	22.1663	29.1548
	Gland 22	No	7.339	31.0542									Embryo 3	No	8.1301	21.2132
	Gland 22	No	8.816	117.819									Embryo 3	No	79.6952	33.541
	Gland 22	No	26.988	77.812									Embryo 3	No	8.74616	26.3059
	Gland 23	No	11.259	25.9322									Embryo 3	No	45	24.0416
	Gland 23	No	7.965	59.4665									Embryo 3	No	71.0296	33.8378
	Gland 23	No	12.146	20.8917									Embryo 3	No	8.1301	14.1421
	Gland 23	No	26.986	44.4876									Embryo 3	No	49.7636	17.0294
	Gland 23	No	42.256	67.404									Embryo 3	No	61.8214	31.7648
	Gland 23	No	7.171	86.761									Embryo 3	No	3.17983	18.0278
	Gland 23	No	9.822	53.552									Embryo 3	No	48.0128	13.4536
	Gland 24	No	3.332	72.7536									Embryo 3	No	42.2737	14.8661
	Gland 24	No	18.112	51.8869									Embryo 3	No	87.7974	26.0192
	Gland 24	No	19.098	46.9864									Embryo 3	No	81.0274	19.2354
	Gland 24	No	22.541	81.563									Embryo 3	No	80.5377	24.3311
	Gland 24	No	6.494	57.791									Embryo 3	No	40.9144	19.8494
	Gland 25	No	14.169	53.4083									Embryo 3	No	20.556	17.088
	Gland 25	No	32.128	47.1483									Embryo 3	No	8.1301	14.1421
	Gland 25	No	54.379	44.6629									Embryo 3	No	35.5377	8.60233
	Gland 25	No	12.028	31.2111									Embryo 3	No	59.7436	13.8924
	Gland 25	No	47.813	45.345									Embryo 3	No	74.9315	26.9258
	Gland 25	No	6.273	95.378									Embryo 3	No	0	22
	Gland 25	No	46.403	23.025									Embryo 3	No	6.00901	19.105
	Gland 25	No	9.232	44.555									Embryo 3	No	85.7636	54.1479
	Gland 25	No	40.424	60.042									Embryo 3	No	0	6
	Gland 25	No	4.118	80.968									Embryo 3	No	32.2756	22.4722
	Gland 25	No	48.008	30.214									Embryo 3	No	37.875	11.4018
	Gland 25	No	2.396	86.716									Embryo 3	No	83.8845	28.1603
	Gland 25	No	55.154	49.552									Embryo 3	No	26.5651	24.5967
	Gland 25	No	26.627	44.71									Embryo 3	No	66.0375	29.5466
	Gland 25	No	72.405	24.346									Embryo 3	No	87.7094	25.02
	Gland 25	No	15.894	55.154									Embryo 3	No	8.1301	7.07107
	Gland 25	No	21.557	85.946									Embryo 3	No	88.2101	32.0156
	Gland 25	No	16.631	84.478									Embryo 3	No	33.0239	23.8537
	Gland 26	No	8.53	73.0936									Embryo 3	No	15.9454	14.5602
	Gland 26	No	10.832	78.102									Embryo 3	No	27.4076	30.4138
	Gland 26	No	18.274	78.615									Embryo 3	No	21.8014	16.1555
	Gland 26	No	6.993	71.708									Embryo 3	No	83.6598	18.1108
	Gland 26	No	26.952	54.472									Embryo 3	No	22.249	23.7697
	Gland 26	No	78.801	28.65									Embryo 3	No	86.4237	16.0312
	Gland 27	No	45	31.8737									Embryo 3	No	26.5651	15.6525
	Gland 27	No	33.056	47.2599									Embryo 3	No	29.9816	30.0167
	Gland 27	No	7.765	43.5824									Embryo 3	No	10.3048	11.1803
	Gland 27	No	32.797	50.223									Embryo 3	No	36.1582	32.2025
	Gland 27	No	22.821	61.311									Embryo 3	No	0	17
	Gland 27	No	46.327	47.323									Embryo 3	No	58.6713	26.9258
	Gland 27	No	30.659	37.403									Embryo 3	No	83.8845	28.1603
	Gland 27	No	4.38	40.072									Embryo 3	No	8.1301	14.1421
	Gland 27	No	11.841	43.78									Embryo 3	No	62.4472	25.9422
	Gland 27	No	30.142	39.2									Embryo 3	No	64.44	25.4951
	Gland 27	No	32.356	34.17									Embryo 3	No	67.751	23.7697
	Gland 28	No	6.294	51.1855									Embryo 3	No	3.94519	29.0689
	Gland 28	No	61.113	22.0209									Embryo 3	No	60.7512	28.6531
	Gland 28	No	50.194	32.8161									Embryo 3	No	42.5104	16.2788
	Gland 28	No	52.125	4.88201									Embryo 3	No	10.7843	21.3776
	Gland 28	No	69.59	32.1788									Embryo 3	No	37.4054	21.4009
	Gland 28	No	24.563	37.0289									Embryo 3	No	88.1524	31.0161
	Gland 28	No	30.124	64.5398									Embryo 3	No	81.6341	34.3657
	Gland 28	No	8.746	6.25098									Embryo 3	No	19.29	21.1896
	Gland 28	No	26.967	47.384									Embryo 3	No	33.6901	28.8444
	Gland 28	No	37.163	21.513									Embryo 3	No	4.57392	25.0799
	Gland 28	No	8.935	76.555									Embryo 3	No	6.00901	19.105
	Gland 28	No	70.806	9.188									Embryo 3	No	55.3048	15.8114
	Gland 28	No	16.07	70.494									Embryo 3	No	46.6366	24.7588
	Gland 28	No	37.393	68.423									Embryo 3	No	61.8214	31.7648
	Gland 28	No	22.91	38.784									Embryo 3	No	64.9831	16.5529
	Gland 28	No	3.078	61.002									Embryo 3	No	3.17983	18.0278
	Gland 28	No	70.983	28.831									Embryo 3	No	65.556	24.1661
	Gland 28	No	7.849	48.944									Embryo 3	No	56.8887	27.4591
	Gland 28	No	36.171	43.157									Embryo 3	No	74.0546	29.1204
	Gland 28	No	28.113	43.425									Embryo 3	No	17.1027	13.6015
	Gland 28	No	42.944	27.641									Embryo 3	No	75.6186	40.2616
	Gland 28	No	21.383	57.343									Embryo 3	No	14.6209	23.7697
	Gland 29	No	29.455	46.1431									Embryo 3	No	8.1301	28.2843
	Gland 29	No	43.66	38.7761									Embryo 3	No	42.8789	19.105
	Gland 29	No	62.544	31.2549									Embryo 3	No	67.6199	18.3848
	Gland 29	No	26.525	62.4504									Embryo 3	No	14.5345	27.8927
	Gland 29	No	80.279	29.462									Embryo 3	No	42.7094	17.6918
	Gland 29	No	8.06	54.881									Embryo 3	No	15.9454	14.5602
	Gland 29	No	51.578	32.748									Embryo 3	No	27.4076	30.4138
	Gland 29	No	20.44	47.549									Embryo 3	No	21.8014	16.1555
	Gland 29	No	20.906	57.626									Embryo 3	No	83.6598	18.1108
	Gland 29	No	14.724	71.962									Embryo 3	No	22.249	23.7697
	Gland 29	No	31.832	35.235									Embryo 3	No	86.4237	16.0312
	Gland 30	No	33.549	14.5557									Embryo 3	No	26.5651	15.6525
	Gland 30	No	57.907	41.4602									Embryo 3	No	29.9816	30.0167
	Gland 30	No	80.08	11.9334									Embryo 3	No	10.3048	11.1803
	Gland 30	No	14.511	63.7818									Embryo 3	No	36.1582	32.2025
	Gland 30	No	16.057	51.3511									Embryo 3	No	0	17
	Gland 30	No	37.622	72.519									Embryo 3	No	58.6713	26.9258
	Gland 30	No	86.545	55.756									Embryo 3	No	83.8845	28.1603
	Gland 30	No	6.593	68.692									Embryo 3	No	8.1301	14.1421
	Gland 30	No	30.716	30.144									Embryo 3	No	62.4472	25.9422
	Gland 30	No	27.229	58.816									Embryo 3	No	64.44	25.4951
	Gland 31	No	24.001	53.3058									Embryo 3	No	67.751	23.7697
	Gland 31	No	86.471	11.0767									Embryo 3	No	3.94519	29.0689
	Gland 31	No	19.646	64.4426									Embryo 3	No	60.7512	28.6531
	Gland 31	No	36.252	42.9864									Embryo 3	No	42.5104	16.2788
	Gland 31	No	2.728	25.9019									Embryo 3	No	10.7843	21.3776
	Gland 31	No	33.69	36.261									Embryo 3	No	37.4054	21.4009
	Gland 31	No	3.89	43.1317									Embryo 3	No	88.1524	31.0161
	Gland 31	No	9.728	45.7346									Embryo 3	No	81.6341	34.3657
	Gland 31	No	39.936	42.5113									Embryo 3	No	19.29	21.1896
	Gland 31	No	29.202	86.677									Embryo 3	No	33.6901	28.8444
	Gland 31	No	2.84	72.191									Embryo 3	No	4.57392	25.0799
	Gland 31	No	15.399	63.899									Embryo 3	No	6.00901	19.105
	Gland 31	No	47.832	32.476									Embryo 3	No	55.3048	15.8114
	Gland 31	No	36.05	46.861									Embryo 3	No	46.6366	24.7588
	Gland 31	No	5.953	50.421									Embryo 3	No	72.646	16.7631
	Gland 32	No	17.494	9.5418									Embryo 3	No	61.8214	31.7648
	Gland 32	No	26.565	12.3288									Embryo 3	No	64.9831	16.5529
	Gland 32	No	5.44	19.4484									Embryo 3	No	3.17983	18.0278
	Gland 32	No	11.781	23.0524									Embryo 3	No	65.556	24.1661
	Gland 32	No	13.2	26.063									Embryo 3	No	56.8887	27.4591
	Gland 32	No	13.785	51.535									Embryo 3	No	74.0546	29.1204
	Gland 32	No	15.613	33.623									Embryo 3	No	17.1027	13.6015
	Gland 33	No	7.892	45.85									Embryo 3	No	75.6186	40.2616
	Gland 33	No	44.379	31.874									Embryo 3	No	12.0948	14.3178
	Gland 33	No	29.126	34.749									Embryo 3	No	14.6209	23.7697
	Gland 33	No	39.021	36.294									Embryo 3	No	70.2011	26.5707
	Gland 33	No	3.94	35.994									Embryo 3	No	8.1301	28.2843
	Gland 33	No	31.577	36.909									Embryo 3	No	42.8789	19.105
	Gland 33	No	1.333	56.038									Embryo 3	No	67.6199	18.3848
	Gland 33	No	40.554	17.954									Embryo 3	No	0	13
	Gland 33	No	4.904	55.6									Embryo 3	No	39.8056	15.6205
	Gland 33	No	83.33	25.787									Embryo 3	No	14.0362	8.24621
	Gland 33	No	15.424	84.051									Embryo 3	No	14.5345	27.8927
	Gland 33	No	13.217	84.431									Embryo 3	No	83.1572	25.1794
	Gland 34	No	8.109	56.273									Embryo 3	No	10.008	34.5254
	Gland 34	No	6.02	64.129									Embryo 3	No	42.7094	17.6918
	Gland 35	No	14.696	47.566									Embryo 3	No	86.4237	16.0312
	Gland 35	No	41.908	39.379									Embryo 3	No	19.5367	32.8938
	Gland 35	No	65.548	27.422									Embryo 3	No	81.8699	28.2843
	Gland 35	No	87.488	13.809									Embryo 4	No	82.875	8.06226
	Gland 35	No	13.518	48.322									Embryo 4	No	75.0686	15.5242
	Gland 35	No	18.247	48.374									Embryo 4	No	19.9831	23.4094
	Gland 35	No	77.812	29.076									Embryo 4	No	72.8973	27.2029
	Gland 35	No	21.912	36.696									Embryo 4	No	45	28.2843
	Gland 35	No	32.978	33.889									Embryo 4	No	66.8014	38.0789
	Gland 35	No	23.934	28.159									Embryo 4	No	85.6013	26.0768
	Gland 35	No	59.019	13.178									Embryo 4	No	31.6075	15.2643
	Gland 35	No	18.581	23.758									Embryo 4	No	31.3287	26.9258
	Gland 35	No	32.634	38.739									Embryo 4	No	90	15
	Gland 35	No	3.455	64.898									Embryo 4	No	12.875	35.9026
	Gland 35	No	9.844	57.76									Embryo 4	No	22.8337	41.2311
	Gland 35	No	20.916	22.4									Embryo 4	No	90	26
	Gland 36	No	14.425	51.014									Embryo 4	No	46.8476	21.9317
	Gland 36	No	71.482	24.545									Embryo 4	No	88.6361	42.0119
	Gland 36	No	33.517	46.288									Embryo 4	No	84.2894	10.0499
	Gland 36	No	31.205	52.019									Embryo 4	No	10.6197	16.2788
	Gland 36	No	32.187	47.158									Embryo 4	No	63.4349	8.94427
	Gland 36	No	84.784	27.088									Embryo 4	No	59.0362	23.3238
	Gland 36	No	3.175	46.542									Embryo 4	No	28.3008	14.7648
	Gland 36	No	39.663	23.856									Embryo 4	No	87.9546	28.0179
	Gland 36	No	15.294	46									Embryo 4	No	48.5763	22.6716
	Gland 36	No	49.617	35.861									Embryo 4	No	5.19443	11.0454
	Gland 36	No	78.469	25.435									Embryo 4	No	50.5275	22.0227
	Gland 36	No	19.399	42.591									Embryo 4	No	40.6013	9.21954
	Gland 36	No	34.351	43.439									Embryo 4	No	14.0362	24.7386
	Gland 36	No	24.768	51.242									Embryo 4	No	41.6335	24.0832
	Gland 36	No	23.187	56.3									Embryo 4	No	32.0054	18.868
	Gland 36	No	42.87	37.222									Embryo 4	No	10.3048	33.541
	Gland 36	No	42.078	37.367									Embryo 4	No	71.5651	12.6491
	Gland 36	No	47.746	42.11									Embryo 4	No	72.3499	23.0868
	Gland 36	No	20.13	68.969									Embryo 4	No	73.7398	25
	Gland 36	No	28.752	57.368									Embryo 4	No	0	23
	Gland 37	No	34.06	37.295									Embryo 4	No	0	18
	Gland 37	No	10.73	69.965									Embryo 4	No	55.3048	31.6228
	Gland 38	No	5.317	92.896									Embryo 4	No	82.1467	29.2746
	Gland 38	No	33.352	69.839									Embryo 4	No	20.556	8.544
	Gland 38	No	19.075	49.058									Embryo 4	No	6.91123	33.2415
	Gland 38	No	52.706	51.17									Embryo 4	No	1.84761	31.0161
	Gland 39	No	23.767	71.519									Embryo 4	No	75.0686	31.0483
	Gland 39	No	34.594	46.343									Embryo 4	No	3.01279	19.0263
	Gland 39	No	32.045	69.256									Embryo 4	No	83.991	19.105
	Gland 39	No	12.419	74.584									Embryo 4	No	53.1301	10
	Gland 40	No	15.732	60.519									Embryo 4	No	14.5345	27.8927
													Embryo 4	No	72.3499	23.0868
													Embryo 4	No	33.6901	21.6333
													Embryo 4	No	26.5651	17.8885
													Embryo 4	No	66.5014	25.0799
													Embryo 4	No	50.1944	15.6205
													Embryo 4	No	52.6961	26.4008
													Embryo 4	No	90	16
													Embryo 4	No	34.8245	28.0179
													Embryo 4	No	76.5043	25.7099
													Embryo 4	No	0	26
													Embryo 4	No	59.9314	21.9545
													Embryo 4	No	69.1455	22.4722
													Embryo 4	No	40.6013	18.4391
													Embryo 4	No	69.7751	20.2485
													Embryo 4	No	70.2011	26.5707
													Embryo 4	No	49.7636	17.0294
													Embryo 4	No	87.3974	22.0227
													Embryo 4	No	33.6901	18.0278
													Embryo 4	No	87.7974	26.0192
													Embryo 4	No	39.4725	22.0227
													Embryo 4	No	0	12
													Embryo 4	No	79.1145	26.4764
													Embryo 4	No	70.56	18.0278
													Embryo 4	No	70.71	21.1896
													Embryo 4	No	81.8699	28.2843
													Embryo 4	No	0	22
													Embryo 4	No	26.5651	2.23607
													Embryo 4	No	80.5377	30.4138
													Embryo 4	No	72.1811	29.4109
													Embryo 4	No	0	13
													Embryo 4	No	45	9.89949
													Embryo 4	No	71.5651	22.1359
													Embryo 4	No	5.44033	21.095
													Embryo 4	No	18.4349	25.2982
													Embryo 4	No	85.4261	25.0799
													Embryo 4	No	66.3706	17.4642
													Embryo 4	No	35.8377	22.2036
													Embryo 4	No	90	12
													Embryo 4	No	39.4007	36.2353
													Embryo 4	No	23.1986	22.8473
													Embryo 4	No	84.6855	43.1856
													Embryo 4	No	0	7
													Embryo 4	No	22.4794	31.3847
													Embryo 4	No	81.8699	21.2132
													Embryo 4	No	50.1944	7.81025
													Embryo 4	No	69.2744	39.5601
													Embryo 4	No	14.7436	19.6469
													Embryo 4	No	80.1342	23.3452
													Embryo 4	No	0	22
													Embryo 4	No	59.4208	25.5539
													Embryo 4	No	87.7094	25.02
													Embryo 4	No	79.3803	16.2788
													Embryo 4	No	2.1211	27.0185
													Embryo 4	No	75.0686	15.5242
													Embryo 4	No	0	18
													Embryo 4	No	73.0725	24.0416
													Embryo 4	No	47.7263	14.8661
													Embryo 4	No	0	7
													Embryo 4	No	63.4349	20.1246
													Embryo 4	No	55.3048	31.6228
													Embryo 4	No	7.76517	22.2036
													Embryo 4	No	9.46232	30.4138
													Embryo 4	No	65.8545	31.7805
													Embryo 4	No	72.8973	13.6015
													Embryo 4	No	75.2564	19.6469
													Embryo 4	No	57.2648	16.6433
													Embryo 4	No	54.4623	25.807
													Embryo 4	No	77.4712	27.6586
													Embryo 4	No	66.0375	29.5466
													Embryo 4	No	2.29061	25.02
													Embryo 4	No	3.57633	16.0312
													Embryo 4	No	64.5367	23.2594
													Embryo 4	No	20.556	25.632
													Embryo 4	No	58.5704	21.095
													Embryo 4	No	80.1342	23.3452
													Embryo 4	No	0	23
													Embryo 4	No	60.9454	30.8869
													Embryo 4	No	36.1582	32.2025
													Embryo 4	No	86.9059	37.054
													Embryo 4	No	45	1.41421
													Embryo 4	No	58.3925	15.2643
													Embryo 4	No	0	25
													Embryo 4	No	72.646	16.7631
													Embryo 4	No	0	20
													Embryo 4	No	35.7539	30.8058
													Embryo 4	No	6.70984	17.1172
													Embryo 4	No	79.2869	37.6563
													Embryo 4	No	74.3578	25.9615
													Embryo 4	No	1.84761	31.0161
													Embryo 4	No	75.1735	35.171
													Embryo 4	No	3.17983	18.0278
													Embryo 4	No	45	18.3848
													Embryo 4	No	55.008	24.4131
													Embryo 4	No	7.12502	40.3113
													Embryo 4	No	82.2348	22.2036
													Embryo 4	No	38.6598	12.8062
													Embryo 4	No	4.23639	27.074
													Embryo 4	No	80.5377	6.08276
													Embryo 4	No	5.31455	43.1856
													Embryo 4	No	58.3925	15.2643
													Embryo 4	No	78.6901	15.2971
													Embryo 4	No	2.72631	21.0238
													Embryo 4	No	87.2737	21.0238
													Embryo 4	No	83.4802	35.2278
													Embryo 4	No	49.3987	27.6586
													Embryo 4	No	0	7
													Embryo 4	No	66.0375	29.5466
													Embryo 4	No	14.0362	20.6155
													Embryo 4	No	27.7585	21.4709
													Embryo 4	No	77.2756	31.7805
													Embryo 4	No	15.2551	11.4018
													Embryo 4	No	12.0948	14.3178
													Embryo 4	No	87.8789	27.0185
													Embryo 4	No	9.86581	23.3452
													Embryo 4	No	5.52754	31.1448
													Embryo 4	No	69.1455	22.4722
													Embryo 4	No	6.34019	27.1662
													Embryo 4	No	67.1663	20.6155
													Embryo 4	No	59.9314	21.9545
													Embryo 4	No	0	16
													Embryo 4	No	77.9052	14.3178
													Embryo 4	No	54.6888	29.4109
													Embryo 4	No	71.5651	3.16228
													Embryo 4	No	48.0128	13.4536
													Embryo 4	No	66.8014	22.8473
													Embryo 4	No	2.1211	27.0185
													Embryo 4	No	11.3099	20.3961
													Embryo 4	No	82.6942	39.3192
													Embryo 4	No	76.4296	29.8329
													Embryo 4	No	11.3099	30.5941
													Embryo 4	No	49.8991	24.8395
													Embryo 4	No	50.9061	20.6155
													Embryo 4	No	0	11
													Embryo 4	No	90	26
													Embryo 4	No	41.4237	22.6716
													Embryo 4	No	8.97263	19.2354
													Embryo 4	No	81.8699	28.2843
													Embryo 4	No	36.0274	27.2029
													Embryo 4	No	15.2551	11.4018
													Embryo 4	No	12.9946	13.3417
													Embryo 4	No	5.19443	11.0454
													Embryo 4	No	18.4349	25.2982
													Embryo 4	No	61.5571	27.2947
													Embryo 4	No	45	16.9706
													Embryo 4	No	72.8973	13.6015
													Embryo 4	No	12.5288	18.4391
													Embryo 4	No	77.1957	22.561
													Embryo 4	No	5.85601	39.2046
													Embryo 4	No	82.4054	15.1327
													Embryo 4	No	48.0128	13.4536
													Embryo 4	No	5.19443	22.0907
													Embryo 4	No	81.2538	13.1529
													Embryo 4	No	48.0128	13.4536
													Embryo 4	No	1.78991	32.0156
													Embryo 4	No	90	28
													Embryo 4	No	53.1301	20
													Embryo 4	No	4.08562	14.0357
													Embryo 4	No	0	17
													Embryo 4	No	41.4237	22.6716
													Embryo 4	No	75.9638	20.6155
													Embryo 4	No	45	19.799
													Embryo 4	No	3.57633	16.0312
													Embryo 4	No	28.3008	29.5296
													Embryo 4	No	12.2648	23.5372
													Embryo 4	No	79.3803	16.2788
													Embryo 4	No	25.71	29.9666
													Embryo 4	No	41.4237	22.6716
													Embryo 4	No	82.6476	31.257
													Embryo 4	No	83.4802	35.2278
													Embryo 4	No	68.1986	5.38516
													Embryo 4	No	6.84277	25.1794
													Embryo 4	No	13.6713	38.0789
													Embryo 4	No	82.4054	15.1327
													Embryo 4	No	47.0454	39.6232
													Embryo 4	No	71.5651	15.8114
													Embryo 4	No	7.59464	15.1327
													Embryo 4	No	42.7094	17.6918
													Embryo 4	No	56.7683	34.6699
													Embryo 4	No	60.6422	18.3576
													Embryo 4	No	83.4802	35.2278
													Embryo 4	No	10.3048	11.1803
													Embryo 4	No	77.9052	28.6356
													Embryo 4	No	43.3634	24.7588
													Embryo 4	No	16.2602	25
													Embryo 4	No	23.1986	15.2315
													Embryo 4	No	0	18
													Embryo 4	No	90	16
													Embryo 4	No	19.7989	26.5707
													Embryo 4	No	39.2894	14.2127
													Embryo 4	No	84.5597	21.095
													Embryo 4	No	26.5651	17.8885
													Embryo 4	No	11.3099	20.3961
													Embryo 4	No	70.3462	14.8661
													Embryo 4	No	29.3578	18.3576
													Embryo 4	No	8.74616	13.1529
													Embryo 4	No	55.6197	23.0217
													Embryo 4	No	0	16
													Embryo 4	No	81.8699	21.2132
													Embryo 4	No	51.3402	19.2094
													Embryo 4	No	1.50744	38.0132
													Embryo 4	No	85.9144	28.0713
													Embryo 4	No	25.0169	16.5529
													Embryo 4	No	8.1301	7.07107
													Embryo 4	No	58.5704	21.095
													Embryo 4	No	45	19.799
													Embryo 4	No	72.4744	19.9249
													Embryo 4	No	7.12502	16.1245
													Embryo 4	No	11.3099	20.3961
													Embryo 4	No	63.4349	6.7082
													Embryo 4	No	26.5651	11.1803
													Embryo 4	No	86.3086	31.0644
													Embryo 4	No	30.9638	23.3238
													Embryo 4	No	77.9052	28.6356
													Embryo 4	No	18.4349	31.6228
													Embryo 4	No	88.2643	33.0151
													Embryo 4	No	33.6901	21.6333
													Embryo 4	No	0	13
													Embryo 4	No	84.4725	31.1448
													Embryo 4	No	32.7352	16.6433
													Embryo 4	No	32.2756	22.4722
													Embryo 4	No	50.4403	29.8329
													Embryo 4	No	5.35583	32.1403
													Embryo 4	No	0	4
													Embryo 4	No	31.6075	15.2643
													Embryo 4	No	86.6335	17.0294
													Embryo 4	No	38.6598	19.2094
													Embryo 4	No	70.9065	27.5136
													Embryo 4	No	78.3106	29.6142
													Embryo 4	No	15.6422	25.9615
													Embryo 4	No	63.4349	13.4164
													Embryo 4	No	81.4692	20.2237
													Embryo 4	No	0	18
													Embryo 4	No	68.459	40.8534
													Embryo 4	No	38.6598	25.6125
													Embryo 4	No	26.5651	8.94427
													Embryo 4	No	90	14
													Embryo 4	No	23.1986	22.8473
													Embryo 4	No	8.53077	20.2237
													Embryo 4	No	36.8699	5
													Embryo 4	No	41.6335	24.0832
													Embryo 4	No	84.8056	22.0907
													Embryo 4	No	8.1301	7.07107
													Embryo 4	No	25.4633	23.2594
													Embryo 4	No	15.2551	22.8035
													Embryo 4	No	26.5651	15.6525
													Embryo 4	No	45	15.5563
													Embryo 4	No	2.29061	25.02
													Embryo 4	No	41.1859	21.2603
													Embryo 4	No	81.3844	33.3766
													Embryo 4	No	45	24.0416
													Embryo 4	No	72.646	16.7631
													Embryo 4	No	11.3099	30.5941
													Embryo 4	No	79.6952	33.541
													Embryo 4	No	45	7.07107
													Embryo 4	No	11.3099	20.3961
													Embryo 4	No	81.573	27.2947
													Embryo 4	No	0	24
													Embryo 4	No	79.6952	33.541
													Embryo 4	No	81.8699	21.2132
													Embryo 4	No	43.6028	29
													Embryo 4	No	7.12502	16.1245
													Embryo 4	No	72.4744	19.9249
													Embryo 4	No	71.5651	15.8114
													Embryo 4	No	64.9831	33.1059
