# Supplementary material for: Scutoids are a geometrical solution to three-dimensional packing of epithelia
Source: Nat Commun. 2018 Jul 27;9:2960. doi: 10.1038/s41467-018-05376-1 (PMC6063940; doi:10.1038/s41467-018-05376-1)
Supplement: Supplementary file 7 — Supplementary Data 3 [file 41467_2018_5376_MOESM7_ESM.xlsx]

## Sheet: EnvelopeModel
	Salivary Gland					Egg chamber Stage 4					Egg chamber Stage 8
		Average	Standard Deviation				Average	Standard Deviation				Average	Standard Deviation
	Ra (µm)	17.8096	10.4269			X Axis Ra (µm)	31.6242	6.83679			X Axis Ra (µm)	89.489	18.0613
	Rb (µm)	96.6229	20.3479			X Axis Rb (µm)	37.0337	6.86372			X Axis Rb (µm)	95.6348	18.2289
	n (number of cells in salivary gland transversal plane)	5.95032	0.592393			Y Axis Ra (µm)	24.2287	6.29238			Y Axis Ra (µm)	42.1816	6.66419
	Width in basal (µm)	61.1613	11.4469			Y Axis Rb (µm)	29.5978	6.54611			Y Axis Rb (µm)	48.3274	6.75
	Width in apical (µm)	52.0653	9.67381			n (number of cells in central region)	137.231	56.8245			n (number of cells in central region)	308.846	125.145
	Height in basal (µm)	85.0358	19.1099			Width in basal (µm)	5.69853	1.34144			Width in basal (µm)	8.25257	2.38203
	Height in apical (µm)	58.9685	15.6095			Width in apical (µm)	5.24033	1.18337			Width in apical (µm)	7.76644	2.14956
	Angles of "transition" edges in basal (degrees)	13.0093	8.74342			Height in basal (µm)	6.01689	1.38814			Height in basal (µm)	8.6596	2.08324
	Angles of "no transition" edges in basal (degrees)	29.8348	20.8562			Height in apical (µm)	5.55618	1.25244			Height in apical (µm)	8.0449	2.08034
	Angles of "transition" edges apical (degrees)	74.1914	12.3519			Angles of "transition" edges in basal (degrees)	48.7269	26.3618			Angles of "transition" edges in basal (degrees)	33.5543	27.0959
	Angles of "no transition" edges in apical (degrees)	31.4392	21.0449			Angles of "no transition" edges in basal (degrees)	38.586	25.9968			Angles of "no transition" edges in basal (degrees)	44.5026	31.3183
	Length of "transition" edges in basal (µm)	29.3432	19.3758			Angles of "transition" edges apical (degrees)	41.2622	27.6367			Angles of "transition" edges apical (degrees)	51.546	25.18
	Length of "no transition" edges in basal (µm)	48.4647	20.9184			Angles of "no transition" edges in apical (degrees)	40.8703	27.5854			Angles of "no transition" edges in apical (degrees)	44.8123	30.567
	Length of "transition" edges in apical (µm)	13.2011	6.76067			Length of "transition" edges in basal (µm)	1.38036	0.487604			Length of "transition" edges in basal (µm)	1.97539	0.795311
	Length of "no transition" edges in apical (µm)	30.5908	14.68			Length of "no transition" edges in basal (µm)	3.38142	1.19281			Length of "no transition" edges in basal (µm)	4.43171	1.75677
	Sum of involved edges in "transition" motifs' forces in basal (µm)	207.431	43.2677			Length of "transition" edges in apical (µm)	1.39659	0.529601			Length of "transition" edges in apical (µm)	1.6671	0.724894
	Sum of involved edges in "no transition" motifs' forces in basal (µm)	187.374	49.6292			Length of "no transition" edges in apical (µm)	2.85059	1.18211			Length of "no transition" edges in apical (µm)	4.19329	1.49339
	Sum of involved edges in "transition" motifs' forces in apical (µm)	166.302	40.3205			Sum of involved edges in "transition" motifs' forces in basal (µm)	16.1702	2.46446			Sum of involved edges in "transition" motifs' forces in basal (µm)	21.7669	4.83516
	Sum of involved edges in "no transition" motifs' forces in apical (µm)	147.1	100.183			Sum of involved edges in "no transition" motifs' forces in basal (µm)	15.5456	2.52099			Sum of involved edges in "no transition" motifs' forces in basal (µm)	23.1978	5.19585
						Sum of involved edges in "transition" motifs' forces in apical (µm)	14.7996	2.63125			Sum of involved edges in "transition" motifs' forces in apical (µm)	20.8734	5.28514
						Sum of involved edges in "no transition" motifs' forces in apical (µm)	14.2007	2.58133			Sum of involved edges in "no transition" motifs' forces in apical (µm)	21.4034	5.27986
	Tubular Model - surface ratio 1/0.6 - 800 seeds					Spheroid Model - Stage 4					Spheroid Model - Stage 8
		Average	Standard Deviation				Average	Standard Deviation				Average	Standard Deviation
	Ra (µm)	256	0			X Axis Ra ( propotional regarding Y axis Ra)	1.2	0			X Axis Ra ( propotional regarding Y axis Ra)	2.1	0
	Rb (µm)	426.675	0			X Axis Rb ( propotional regarding Y axis Ra)	1.4	0			X Axis Rb ( propotional regarding Y axis Ra)	2.24	0
	n (number of cells in salivary gland transversal plane)	10.8222	0.999239			Y Axis Ra	1	0			Y Axis Ra	1	0
	Width in basal (pixels)	72.489	0.771056			Y Axis Rb ( propotional regarding Y axis Ra)	1.2	0			Y Axis Rb ( propotional regarding Y axis Ra)	1.14	0
	Width in apical (pixels)	61.82	0.427714			Z Axis Ra ( propotional regarding Y axis Ra)	1	0			Z Axis Ra ( propotional regarding Y axis Ra)	1	0
	Height in basal (pixels)	87.2365	0.590179			Z Axis Rb ( propotional regarding Y axis Ra)	1.2	0			Z Axis Rb ( propotional regarding Y axis Ra)	1.14	0
	Height in apical (pixels)	59.5342	0.495675			n (number of cells in central region)	117.7	2.9			n (number of cells in central region)	236.4	4.9
	Angles of "transition" edges in basal (degrees)	10.8315	0.624686			Width in basal (pixels)	114.911	1.87798			Width in basal (pixels)	88.5718	1.1703
	Angles of "no transition" edges in basal (degrees)	44.3046	1.84839			Width in apical (pixels)	98.5132	1.59567			Width in apical (pixels)	83.4139	1.13055
	Angles of "transition" edges apical (degrees)	81.5912	0.639077			Height in basal (pixels)	111.01	2.26187			Height in basal (pixels)	83.9197	1.18814
	Angles of "no transition" edges in apical (degrees)	39.2527	1.86294			Height in apical (pixels)	92.117	1.85624			Height in apical (pixels)	75.0416	1.08796
	Length of "transition" edges in basal (pixels)	19.7208	1.00301			Angles of "transition" edges in basal (degrees)	5.55536	5.37288			Angles of "transition" edges in basal (degrees)	5.29937	5.30253
	Length of "no transition" edges in basal (pixels)	48.259	1.45415			Angles of "no transition" edges in basal (degrees)	45.9562	2.59591			Angles of "no transition" edges in basal (degrees)	47.3058	1.86322
	Length of "transition" edges in apical (pixels)	17.912	0.800078			Angles of "transition" edges apical (degrees)	82.4077	6.30023			Angles of "transition" edges apical (degrees)	80.5292	5.19786
	Length of "no transition" edges in apical (pixels)	35.4666	0.645107			Angles of "no transition" edges in apical (degrees)	45.0517	2.61855			Angles of "no transition" edges in apical (degrees)	46.0264	1.89933
	Sum of involved edges in "transition" motifs' forces in basal (pixels)	227.56	3.81293			Length of "transition" edges in basal (pixels)	7.56773	2.17381			Length of "transition" edges in basal (pixels)	6.84771	2.09666
	Sum of involved edges in "no transition" motifs' forces in basal (pixels)	214.33	1.32469			Length of "no transition" edges in basal (pixels)	63.4775	2.80746			Length of "no transition" edges in basal (pixels)	48.3449	1.40637
	Sum of involved edges in "transition" motifs' forces in apical (pixels)	170.75	2.67898			Length of "transition" edges in apical (pixels)	5.89717	1.23808			Length of "transition" edges in apical (pixels)	6.1245	1.13741
	Sum of involved edges in "no transition" motifs' forces in apical (pixels)	164.075	1.08386			Length of "no transition" edges in apical (pixels)	53.6748	2.39314			Length of "no transition" edges in apical (pixels)	44.6296	1.30131
						Sum of involved edges in "transition" motifs' forces in basal (pixels)	330.979	23.618			Sum of involved edges in "transition" motifs' forces in basal (pixels)	333.499	26.0418
						Sum of involved edges in "no transition" motifs' forces in basal (pixels)	307.903	4.91198			Sum of involved edges in "no transition" motifs' forces in basal (pixels)	186.572	2.79696
						Sum of involved edges in "transition" motifs' forces in apical (pixels)	279.288	20.3091			Sum of involved edges in "transition" motifs' forces in apical (pixels)	281.62	21.5047
						Sum of involved edges in "no transition" motifs' forces in apical (pixels)	259.615	4.09641			Sum of involved edges in "no transition" motifs' forces in apical (pixels)	170.952	2.72343
